# Supplementary material for: RhoA Is a Crucial Regulator of Myoblast Fusion
Source: Cells. 2023 Nov 21;12(23):2673. doi: 10.3390/cells12232673 (PMC10705320; doi:10.3390/cells12232673)
Supplement: Supplementary file 1 [file cells-12-02673-s001.zip]

Archive with 2 entries (2 files):
- cells-2707113-supplementary.pdf
- Table S1.xlsx
