# Supplementary material for: RhoA Is a Crucial Regulator of Myoblast Fusion
Source: Cells. 2023 Nov 21;12(23):2673. doi: 10.3390/cells12232673 (PMC10705320; doi:10.3390/cells12232673)
Supplement: Supplementary file 1 [file cells-12-02673-s001.zip › Table S1.xlsx]

## Sheet: MUT0 vs CTR0 CP
Ingenuity Canonical Pathways	-log(p-value)	p-value	-log(B-H p-value)	B-H p-value	Ratio	z-score	Molecules
Cleavage and Polyadenylation of Pre-mRNA	1.74	0.018197	<1.3	>0.05	0.25	NaN	CPSF2,CSTF2,PABPN1
Selenocysteine Biosynthesis II (Archaea and Eukaryotes)	1.51	0.030903	<1.3	>0.05	0.333	NaN	PSTK,SEPHS2
Purine Nucleotides Degradation II (Aerobic)	1.4	0.0398107	<1.3	>0.05	0.188	NaN	ADARB2,GDA,NT5C3A
Thio-molybdenum Cofactor Biosynthesis	1.31	0.0489779	<1.3	>0.05	1	NaN	MOCOS
Threonine Degradation II	1.31	0.0489779	<1.3	>0.05	1	NaN	Tdh
Methylglyoxal Degradation VI	1.31	0.0489779	<1.3	>0.05	1	NaN	LDHD
Superpathway of Methionine Degradation	1.09	0.0812831	<1.3	>0.05	0.118	-2	EEF1AKMT2,MAT2B,MTR,SUV39H2
Th2 Pathway	0.465	0.342768	<1.3	>0.05	0.0598	2.236	APH1B,CD247,IKZF1,ITGB2,NOTCH4,PIK3R5,STAT6
CD40 Signaling	0.434	0.368129	<1.3	>0.05	0.0635	2	IKBKE,PIK3R5,TANK,TRAF1
Th1 Pathway	0.434	0.368129	<1.3	>0.05	0.0594	2	APH1B,CD247,CD8A,ITGB2,NOTCH4,PIK3R5
Neuroinflammation Signaling Pathway	0.338	0.459198	<1.3	>0.05	0.0513	2.53	APH1B,CXCL12,GABRB2,GJB1,GRIN3A,GRINA,HLA-E,IFNA4,IKBKE,IL34,P2RX7,PIK3R5,PLA2G4A,SLC6A11
Systemic Lupus Erythematosus In T Cell Signaling Pathway	0	1	<1.3	>0.05	0.0437	2.121	CASP2,CD247,H2-M5,H2-T22,HLA-E,LAT,MRAS,PIK3R5,RPS6KB1
Amyotrophic Lateral Sclerosis Signaling	0	1	<1.3	>0.05	0.0421	2	GRID1,GRIN3A,GRINA,PIK3R5
GP6 Signaling Pathway	0	1	<1.3	>0.05	0.0345	2	COL9A3,LAT,PIK3R5,RASGRP2
Systemic Lupus Erythematosus Signaling	1.28	0.0524807	<1.3	>0.05	0.0802	NaN	C8B,CD247,CD79B,HLA-E,HNRNPA2B1,IFNA4,INPP5D,LAT,LSM3,MRAS,PIK3R5,PIM2,RNPC3
Methionine Degradation I (to Homocysteine)	1.21	0.0616595	<1.3	>0.05	0.158	NaN	EEF1AKMT2,MAT2B,SUV39H2
Folate Transformations I	1.17	0.0676083	<1.3	>0.05	0.222	NaN	MTR,SHMT1
Cysteine Biosynthesis III (mammalia)	1.1	0.0794328	<1.3	>0.05	0.143	NaN	EEF1AKMT2,MAT2B,SUV39H2
TWEAK Signaling	1.09	0.0812831	<1.3	>0.05	0.118	1	BAG4,IKBKE,TNFRSF25,TRAF1
All-trans-decaprenyl Diphosphate Biosynthesis	1.02	0.0954993	<1.3	>0.05	0.5	NaN	PDSS1
Putrescine Biosynthesis III	1.02	0.0954993	<1.3	>0.05	0.5	NaN	AZIN2
Glycine Biosynthesis I	1.02	0.0954993	<1.3	>0.05	0.5	NaN	SHMT1
Guanosine Nucleotides Degradation III	0.947	0.11298	<1.3	>0.05	0.167	NaN	GDA,NT5C3A
Hematopoiesis from Pluripotent Stem Cells	0.921	0.11995	<1.3	>0.05	0.12	NaN	CD247,CD8A,IL11
Melatonin Degradation I	0.921	0.11995	<1.3	>0.05	0.103	1	B3GAT3,CYP1B1,CYP2A6 (includes others),Sult1a1
Adenosine Nucleotides Degradation II	0.889	0.129122	<1.3	>0.05	0.154	NaN	ADARB2,NT5C3A
Methylglyoxal Degradation I	0.857	0.138995	<1.3	>0.05	0.333	NaN	GLO1
Coenzyme A Biosynthesis	0.857	0.138995	<1.3	>0.05	0.333	NaN	COASY
Methionine Salvage II (Mammalian)	0.857	0.138995	<1.3	>0.05	0.333	NaN	MTR
S-adenosyl-L-methionine Biosynthesis	0.857	0.138995	<1.3	>0.05	0.333	NaN	MAT2B
Telomere Extension by Telomerase	0.836	0.145881	<1.3	>0.05	0.143	NaN	HNRNPA2B1,TERF1
Superpathway of Melatonin Degradation	0.81	0.154882	<1.3	>0.05	0.093	1	B3GAT3,CYP1B1,CYP2A6 (includes others),Sult1a1
CTLA4 Signaling in Cytotoxic T Lymphocytes	0.764	0.172187	<1.3	>0.05	0.0779	NaN	CD247,CD8A,CLTA,HLA-E,LAT,PIK3R5
TNFR2 Signaling	0.75	0.177828	<1.3	>0.05	0.1	NaN	IKBKE,TANK,TRAF1
Mismatch Repair in Eukaryotes	0.742	0.181134	<1.3	>0.05	0.125	NaN	PMS2,POLD1
NAD Biosynthesis from 2-amino-3-carboxymuconate Semialdehyde	0.742	0.181134	<1.3	>0.05	0.25	NaN	NADSYN1
Adenine and Adenosine Salvage III	0.742	0.181134	<1.3	>0.05	0.25	NaN	ADARB2
Purine Ribonucleosides Degradation to Ribose-1-phosphate	0.742	0.181134	<1.3	>0.05	0.25	NaN	ADARB2
dTMP De Novo Biosynthesis	0.742	0.181134	<1.3	>0.05	0.25	NaN	SHMT1
FLT3 Signaling in Hematopoietic Progenitor Cells	0.73	0.186209	<1.3	>0.05	0.0759	0	INPP5D,MRAS,PIK3R5,RPS6KA1,RPS6KB1,STAT6
Role of RIG1-like Receptors in Antiviral Innate Immunity	0.721	0.190108	<1.3	>0.05	0.0968	NaN	IFNA4,IKBKE,TANK
Human Embryonic Stem Cell Pluripotency	0.712	0.194089	<1.3	>0.05	0.0682	NaN	BMP15,CRYGA,INHBA,MRAS,PIK3R5,POU5F1,SALL4,SMO,WNT8A
Circadian Rhythm Signaling	0.693	0.202768	<1.3	>0.05	0.0938	NaN	ADCYAP1R1,GRIN3A,GRINA
Retinoate Biosynthesis I	0.693	0.202768	<1.3	>0.05	0.0938	NaN	DHRS9,RDH10,RDH16
Phototransduction Pathway	0.69	0.204174	<1.3	>0.05	0.0833	NaN	ARR3,GNGT2,OPN3,PDE6G
Hereditary Breast Cancer Signaling	0.674	0.211836	<1.3	>0.05	0.0667	NaN	ATR,BARD1,CDKN1A,FANCD2,FANCM,MRAS,PALB2,PIK3R5,PMS2
Chondroitin Sulfate Biosynthesis	0.67	0.213796	<1.3	>0.05	0.0816	1	B3GAT3,CHST10,CHST13,NDST3
Cell Cycle: G2/M DNA Damage Checkpoint Regulation	0.67	0.213796	<1.3	>0.05	0.0816	0	ATR,CDKN1A,FBXL5,RPS6KA1
Complement System	0.668	0.214783	<1.3	>0.05	0.0909	NaN	C1S,C8B,ITGB2
Arginine Biosynthesis IV	0.656	0.2208	<1.3	>0.05	0.2	NaN	ASL
Citrulline-Nitric Oxide Cycle	0.656	0.2208	<1.3	>0.05	0.2	NaN	ASL
Folate Polyglutamylation	0.656	0.2208	<1.3	>0.05	0.2	NaN	SHMT1
T Cell Receptor Signaling	0.642	0.228034	<1.3	>0.05	0.0686	NaN	CD247,CD8A,IKBKE,LAT,MRAS,PIK3R5,TXK
OX40 Signaling Pathway	0.629	0.234963	<1.3	>0.05	0.0784	NaN	CD247,H2-M5,H2-T22,HLA-E
GADD45 Signaling	0.627	0.236048	<1.3	>0.05	0.105	NaN	ATR,CDKN1A
The Visual Cycle	0.627	0.236048	<1.3	>0.05	0.105	NaN	DHRS9,RDH10
Inflammasome pathway	0.627	0.236048	<1.3	>0.05	0.105	NaN	NLRC4,P2RX7
Dermatan Sulfate Biosynthesis	0.609	0.246037	<1.3	>0.05	0.0769	1	B3GAT3,CHST10,CHST13,NDST3
Thyroid Hormone Metabolism II (via Conjugation and/or Degradation)	0.595	0.254097	<1.3	>0.05	0.1	NaN	B3GAT3,Sult1a1
Neuroprotective Role of THOP1 in Alzheimer's Disease	0.588	0.258226	<1.3	>0.05	0.066	0.816	CMA1,Gzmb,HLA-E,KLK8,PDYN,PRSS50,PRSS53
Urea Cycle	0.587	0.258821	<1.3	>0.05	0.167	NaN	ASL
Estrogen Biosynthesis	0.572	0.267917	<1.3	>0.05	0.0811	NaN	CYP1B1,CYP2A6 (includes others),HSD17B1
NAD Salvage Pathway II	0.565	0.27227	<1.3	>0.05	0.0952	NaN	Acp5,NT5C3A
PD-1, PD-L1 cancer immunotherapy pathway	0.562	0.274157	<1.3	>0.05	0.0667	-1.342	CD247,HLA-E,LAT,PDCD1LG2,PDCD4,PIK3R5
Oxidative Phosphorylation	0.55	0.281838	<1.3	>0.05	0.0659	0.816	COX11,COX4I1,COX7A2L,NDUFA11,NDUFB10,NDUFV3
Agranulocyte Adhesion and Diapedesis	0.548	0.283139	<1.3	>0.05	0.0606	NaN	CCL28,CLDN19,CLDN5,Cxcl11,CXCL12,ITGB2,MMP15,MYH3,MYL9,PF4
Glutamate Receptor Signaling	0.538	0.289734	<1.3	>0.05	0.0714	1	GRID1,GRIN3A,GRINA,GRM2
CNTF Signaling	0.538	0.289734	<1.3	>0.05	0.0714	0	MRAS,PIK3R5,RPS6KA1,RPS6KB1
Bupropion Degradation	0.536	0.291072	<1.3	>0.05	0.0909	NaN	CYP1B1,CYP2A6 (includes others)
Mechanisms of Viral Exit from Host Cells	0.53	0.295121	<1.3	>0.05	0.0769	NaN	CHMP6,SNF8,VPS36
Allograft Rejection Signaling	0.53	0.295121	<1.3	>0.05	0.0769	NaN	H2-M5,H2-T22,HLA-E
Superpathway of Serine and Glycine Biosynthesis I	0.53	0.295121	<1.3	>0.05	0.143	NaN	SHMT1
Dermatan Sulfate Biosynthesis (Late Stages)	0.53	0.295121	<1.3	>0.05	0.0769	NaN	CHST10,CHST13,NDST3
Glycoaminoglycan-protein Linkage Region Biosynthesis	0.53	0.295121	<1.3	>0.05	0.143	NaN	B3GAT3
Aspartate Degradation II	0.53	0.295121	<1.3	>0.05	0.143	NaN	MDH1B
Nicotine Degradation III	0.511	0.308319	<1.3	>0.05	0.075	NaN	B3GAT3,CYP1B1,CYP2A6 (includes others)
Role of Tissue Factor in Cancer	0.507	0.311172	<1.3	>0.05	0.0619	NaN	EGR1,F10,LIMK2,MRAS,PIK3R5,RPS6KA1,RPS6KB1
Aldosterone Signaling in Epithelial Cells	0.493	0.321366	<1.3	>0.05	0.0592	NaN	DNAJC2,DNAJC21,DNAJC24,DNAJC5B,DNAJC9,HSCB,HSPA14,PIK3R5,SMO
Chondroitin Sulfate Biosynthesis (Late Stages)	0.492	0.322107	<1.3	>0.05	0.0732	NaN	CHST10,CHST13,NDST3
Histidine Degradation III	0.483	0.328852	<1.3	>0.05	0.125	NaN	FTCD
Serotonin Degradation	0.475	0.334965	<1.3	>0.05	0.0714	NaN	B3GAT3,DHRS9,Sult1a1
Role of BRCA1 in DNA Damage Response	0.469	0.339625	<1.3	>0.05	0.0633	-1	ATR,BARD1,CDKN1A,FANCD2,FANCM
Role of NANOG in Mammalian Embryonic Stem Cell Pluripotency	0.465	0.342768	<1.3	>0.05	0.0598	1	BMP15,MRAS,PIK3R5,POU5F1,SALL4,SMO,WNT8A
Cytotoxic T Lymphocyte-mediated Apoptosis of Target Cells	0.462	0.345144	<1.3	>0.05	0.08	NaN	CD247,HLA-E
Glutathione-mediated Detoxification	0.462	0.345144	<1.3	>0.05	0.08	NaN	GSTA3,Gstt3
IL-4 Signaling	0.457	0.34914	<1.3	>0.05	0.0625	NaN	INPP5D,MRAS,PIK3R5,RPS6KB1,STAT6
NAD Phosphorylation and Dephosphorylation	0.441	0.362243	<1.3	>0.05	0.111	NaN	Acp5
Virus Entry via Endocytic Pathways	0.434	0.368129	<1.3	>0.05	0.0594	NaN	CLTA,DNM2,HLA-E,ITGB2,MRAS,PIK3R5
Role of Oct4 in Mammalian Embryonic Stem Cell Pluripotency	0.425	0.375837	<1.3	>0.05	0.0667	NaN	POU5F1,SALL4,Tdh
Protein Ubiquitination Pathway	0.425	0.375837	<1.3	>0.05	0.0543	NaN	DNAJC2,DNAJC21,DNAJC24,DNAJC5B,DNAJC9,HLA-E,HSCB,HSPA14,SMO,SMURF2,UBE4A,USP10,USP12,USP39
Acetone Degradation I (to Methylglyoxal)	0.419	0.381066	<1.3	>0.05	0.0741	NaN	CYP1B1,CYP2A6 (includes others)
Heparan Sulfate Biosynthesis	0.409	0.389942	<1.3	>0.05	0.0615	1	B3GAT3,CHST10,CHST13,NDST3
Systemic Lupus Erythematosus In B Cell Signaling Pathway	0.407	0.391742	<1.3	>0.05	0.0539	0.832	CD79B,FOXO3,IFNA4,IL11,IL17D,INPP5D,LILRB3,MCL1,MRAS,PIK3R5,PIM2,RASGRP2,TRAF1
Role of Lipids/Lipid Rafts in the Pathogenesis of Influenza	0.406	0.392645	<1.3	>0.05	0.1	NaN	IFNA4
Embryonic Stem Cell Differentiation into Cardiac Lineages	0.406	0.392645	<1.3	>0.05	0.1	NaN	POU5F1
NAD biosynthesis II (from tryptophan)	0.406	0.392645	<1.3	>0.05	0.1	NaN	NADSYN1
Glycine Betaine Degradation	0.406	0.392645	<1.3	>0.05	0.1	NaN	SHMT1
HOTAIR Regulatory Pathway	0.403	0.395367	<1.3	>0.05	0.0559	0	CDKN1A,EED,EZH2,MMP15,MTF2,PIK3R5,SNUPN,WNT8A
Antigen Presentation Pathway	0.4	0.398107	<1.3	>0.05	0.0714	NaN	HLA-E,TAPBP
Reelin Signaling in Neurons	0.39	0.40738	<1.3	>0.05	0.056	1.633	GRIN3A,GRINA,ITGB2,MAP4K1,MAPK8IP3,PAFAH1B2,PIK3R5
PTEN Signaling	0.39	0.40738	<1.3	>0.05	0.056	0.378	CDKN1A,FOXO3,IKBKE,INPP5D,MRAS,PIK3R5,RPS6KB1
Myc Mediated Apoptosis Signaling	0.381	0.415911	<1.3	>0.05	0.0625	NaN	CASP2,IKBKE,MCL1
TNFR1 Signaling	0.381	0.415911	<1.3	>0.05	0.0625	NaN	CASP2,IKBKE,TANK
Assembly of RNA Polymerase II Complex	0.381	0.415911	<1.3	>0.05	0.0625	NaN	GTF2A2,TAF3,TAF5
Death Receptor Signaling	0.379	0.41783	<1.3	>0.05	0.0575	0	CASP2,IKBKE,PARP2,TANK,TNFRSF25
Assembly of RNA Polymerase I Complex	0.375	0.421697	<1.3	>0.05	0.0909	NaN	TAF1A
Th1 and Th2 Activation Pathway	0.372	0.42462	<1.3	>0.05	0.0544	NaN	APH1B,CD247,CD8A,IKZF1,ITGB2,NOTCH4,PIK3R5,STAT6
Nicotine Degradation II	0.368	0.428549	<1.3	>0.05	0.0612	NaN	B3GAT3,CYP1B1,CYP2A6 (includes others)
Atherosclerosis Signaling	0.367	0.429536	<1.3	>0.05	0.0556	NaN	APOA4,CMA1,CXCL12,ITGB2,PLA2G4A,PNPLA8
Melanoma Signaling	0.355	0.44157	<1.3	>0.05	0.06	NaN	CDKN1A,MRAS,PIK3R5
Caveolar-mediated Endocytosis Signaling	0.352	0.444631	<1.3	>0.05	0.0571	NaN	DNM2,HLA-E,INS,ITGB2
4-1BB Signaling in T Lymphocytes	0.348	0.448745	<1.3	>0.05	0.0645	NaN	IKBKE,TRAF1
G Protein Signaling Mediated by Tubby	0.348	0.448745	<1.3	>0.05	0.0645	NaN	INS,MRAS
Assembly of RNA Polymerase III Complex	0.347	0.44978	<1.3	>0.05	0.0833	NaN	GTF3C2
Mitochondrial Dysfunction	0.343	0.453942	<1.3	>0.05	0.053	NaN	APH1B,COX11,COX4I1,COX7A2L,NDUFA11,NDUFB10,NDUFV3,PRDX3
Activation of IRF by Cytosolic Pattern Recognition Receptors	0.342	0.454988	<1.3	>0.05	0.0588	NaN	IFNA4,IKBKE,TANK
Transcriptional Regulatory Network in Embryonic Stem Cells	0.342	0.454988	<1.3	>0.05	0.0588	NaN	GSX2,POU5F1,SMARCAD1
ERK5 Signaling	0.341	0.456037	<1.3	>0.05	0.0563	-1	FOXO3,MRAS,RPS6KA1,RPS6KB1
Primary Immunodeficiency Signaling	0.332	0.465586	<1.3	>0.05	0.0625	NaN	AIRE,CD8A
Lymphotoxin β Receptor Signaling	0.331	0.466659	<1.3	>0.05	0.0577	NaN	IKBKE,PIK3R5,TRAF1
Granulocyte Adhesion and Diapedesis	0.322	0.476431	<1.3	>0.05	0.0519	NaN	CCL28,CLDN19,CLDN5,Cxcl11,CXCL12,ITGB2,MMP15,PF4
Urate Biosynthesis/Inosine 5'-phosphate Degradation	0.321	0.477529	<1.3	>0.05	0.0769	NaN	NT5C3A
Phenylalanine Degradation IV (Mammalian, via Side Chain)	0.321	0.477529	<1.3	>0.05	0.0769	NaN	ACSF3
IL-15 Signaling	0.321	0.477529	<1.3	>0.05	0.0548	0	MRAS,PIK3R5,RPS6KB1,STAT6
Non-Small Cell Lung Cancer Signaling	0.321	0.477529	<1.3	>0.05	0.0548	0	FOXO3,MRAS,PIK3R5,STK4
Cell Cycle Control of Chromosomal Replication	0.319	0.479733	<1.3	>0.05	0.0566	NaN	MCM8,ORC2,POLD1
Antiproliferative Role of TOB in T Cell Signaling	0.317	0.481948	<1.3	>0.05	0.0606	NaN	CD247,RPS6KA1
Angiopoietin Signaling	0.312	0.487528	<1.3	>0.05	0.0541	NaN	ANGPT4,IKBKE,MRAS,PIK3R5
IL-15 Production	0.31	0.489779	<1.3	>0.05	0.0522	1.633	DYRK4,EPHA5,MATK,ROR1,ROS1,TXK
MSP-RON Signaling Pathway	0.307	0.493174	<1.3	>0.05	0.0556	NaN	ITGB2,KLK8,PIK3R5
Neurotrophin/TRK Signaling	0.302	0.498884	<1.3	>0.05	0.0533	NaN	CRYGA,MRAS,PIK3R5,RPS6KA1
Macropinocytosis Signaling	0.302	0.498884	<1.3	>0.05	0.0533	NaN	INS,ITGB2,MRAS,PIK3R5
FcγRIIB Signaling in B Lymphocytes	0.302	0.498884	<1.3	>0.05	0.0533	0	CD79B,INPP5D,MRAS,PIK3R5
Insulin Receptor Signaling	0.299	0.502343	<1.3	>0.05	0.0511	-1.134	FOXO3,INPP5D,INS,MRAS,PIK3R5,PTPRF,RPS6KB1
DNA Double-Strand Break Repair by Non-Homologous End Joining	0.298	0.503501	<1.3	>0.05	0.0714	NaN	WRN
UVA-Induced MAPK Signaling	0.298	0.503501	<1.3	>0.05	0.0521	NaN	MRAS,PARP2,PIK3R5,RPS6KA1,RPS6KB1
Apoptosis Signaling	0.29	0.512861	<1.3	>0.05	0.0515	-1.342	CASP2,IKBKE,MCL1,MRAS,RPS6KA1
Thyroid Cancer Signaling	0.284	0.519996	<1.3	>0.05	0.0519	0	CRYGA,INS,MRAS,PIK3R5
Superpathway of Citrulline Metabolism	0.278	0.52723	<1.3	>0.05	0.0667	NaN	ASL
Notch Signaling	0.277	0.528445	<1.3	>0.05	0.0556	NaN	APH1B,NOTCH4
IL-3 Signaling	0.276	0.529663	<1.3	>0.05	0.0513	0	INPP5D,MRAS,PIK3R5,STAT6
Cdc42 Signaling	0.268	0.539511	<1.3	>0.05	0.0496	NaN	CD247,H2-M5,H2-T22,HLA-E,LIMK2,MYL9
Antioxidant Action of Vitamin C	0.268	0.539511	<1.3	>0.05	0.05	NaN	IKBKE,PLA2G4A,PNPLA8,SLC2A3,SLC2A8
iCOS-iCOSL Signaling in T Helper Cells	0.268	0.539511	<1.3	>0.05	0.05	1	CD247,IKBKE,INPP5D,LAT,PIK3R5
PXR/RXR Activation	0.267	0.540754	<1.3	>0.05	0.0517	NaN	CYP2A6 (includes others),FOXO3,INS
Heparan Sulfate Biosynthesis (Late Stages)	0.267	0.540754	<1.3	>0.05	0.0517	NaN	CHST10,CHST13,NDST3
Role of IL-17F in Allergic Inflammatory Airway Diseases	0.265	0.54325	<1.3	>0.05	0.0541	NaN	IL11,RPS6KA1
Telomerase Signaling	0.26	0.549541	<1.3	>0.05	0.0495	NaN	CDKN1A,DKC1,MRAS,PIK3R5,TERF1
Extrinsic Prothrombin Activation Pathway	0.26	0.549541	<1.3	>0.05	0.0625	NaN	F10
JAK/Stat Signaling	0.26	0.549541	<1.3	>0.05	0.05	0	CDKN1A,MRAS,PIK3R5,STAT6
Intrinsic Prothrombin Activation Pathway	0.253	0.55847	<1.3	>0.05	0.0526	NaN	F10,KLK8
Retinol Biosynthesis	0.253	0.55847	<1.3	>0.05	0.0526	NaN	DHRS9,RDH10
IGF-1 Signaling	0.253	0.55847	<1.3	>0.05	0.049	NaN	FOXO3,IGFBP4,MRAS,PIK3R5,RPS6KB1
NF-κB Activation by Viruses	0.252	0.559758	<1.3	>0.05	0.0494	1	IKBKE,ITGB2,MRAS,PIK3R5
PEDF Signaling	0.252	0.559758	<1.3	>0.05	0.0494	0	ARHGAP22,IKBKE,MRAS,PIK3R5
Induction of Apoptosis by HIV1	0.249	0.563638	<1.3	>0.05	0.05	NaN	IKBKE,SLC25A3,TRAF1
Endometrial Cancer Signaling	0.249	0.563638	<1.3	>0.05	0.05	NaN	FOXO3,MRAS,PIK3R5
PCP pathway	0.249	0.563638	<1.3	>0.05	0.05	NaN	PFN3,SMO,WNT8A
HER-2 Signaling in Breast Cancer	0.244	0.570164	<1.3	>0.05	0.0488	NaN	CDKN1A,ITGB2,MRAS,PIK3R5
April Mediated Signaling	0.243	0.571479	<1.3	>0.05	0.0513	NaN	IKBKE,TRAF1
D-myo-inositol (1,4,5)-trisphosphate Degradation	0.243	0.571479	<1.3	>0.05	0.0588	NaN	INPP5D
IL-17A Signaling in Airway Cells	0.24	0.57544	<1.3	>0.05	0.0492	NaN	IKBKE,MUC5AC,PIK3R5
Wnt/Ca+ pathway	0.24	0.57544	<1.3	>0.05	0.0492	NaN	PDE6G,ROR1,SMO
1D-myo-inositol Hexakisphosphate Biosynthesis II (Mammalian)	0.227	0.592925	<1.3	>0.05	0.0556	NaN	INPP5D
D-myo-inositol (1,3,4)-trisphosphate Biosynthesis	0.227	0.592925	<1.3	>0.05	0.0556	NaN	INPP5D
B Cell Activating Factor Signaling	0.222	0.599791	<1.3	>0.05	0.0488	NaN	IKBKE,TRAF1
tRNA Splicing	0.222	0.599791	<1.3	>0.05	0.0488	NaN	PDE6G,TRPT1
BAG2 Signaling Pathway	0.222	0.599791	<1.3	>0.05	0.0488	NaN	CDKN1A,HSPA14
DNA damage-induced 14-3-3σ Signaling	0.213	0.61235	<1.3	>0.05	0.0526	NaN	ATR
Apelin Muscle Signaling Pathway	0.213	0.61235	<1.3	>0.05	0.0526	NaN	MRAS
Glucocorticoid Receptor Signaling	0	1	<1.3	>0.05	0.0358	NaN	CD247,CDKN1A,FOXO3,GTF2A2,HSPA14,IKBKE,KRT71,MRAS,PIK3R5,TAF3,TAF5
IL-10 Signaling	0	1	<1.3	>0.05	0.0152	NaN	IKBKE
Neuregulin Signaling	0	1	<1.3	>0.05	0.0323	NaN	MATK,MRAS,RPS6KB1
Axonal Guidance Signaling	0	1	<1.3	>0.05	0.041	NaN	ADAM11,ADAM20,ADAMTS5,ADAMTS8,BMP15,CXCL12,EPHA5,LIMK2,LRRC4C,MMP15,MRAS,MYL9,MYSM1,PFN3,PIK3R5,SEMA4A,SEMA4F,SMO,WNT8A
Huntington's Disease Signaling	0	1	<1.3	>0.05	0.0267	NaN	CASP2,CLTA,DNM2,HSPA14,IFT57,PIK3R5
NRF2-mediated Oxidative Stress Response	0	1	<1.3	>0.05	0.0449	NaN	CCT7,DNAJA2,DNAJC21,DNAJC5B,DNAJC9,GSTA3,MRAS,PIK3R5
Aryl Hydrocarbon Receptor Signaling	0	1	<1.3	>0.05	0.0301	NaN	ATR,CDKN1A,CYP1B1,GSTA3
LPS/IL-1 Mediated Inhibition of RXR Function	0	1	<1.3	>0.05	0.0354	NaN	CHST10,CHST13,CYP2A6 (includes others),FABP7,GSTA3,NDST3,NR1H4
p53 Signaling	0	1	<1.3	>0.05	0.0319	NaN	ATR,CDKN1A,PIK3R5
Coagulation System	0	1	<1.3	>0.05	0.0294	NaN	F10
Acute Phase Response Signaling	0	1	<1.3	>0.05	0.0241	NaN	APOH,C1S,IKBKE,MRAS
Hepatic Cholestasis	0	1	<1.3	>0.05	0.0291	NaN	IKBKE,IL11,IL17D,INS,NR1H4
LXR/RXR Activation	0	1	<1.3	>0.05	0.0377	NaN	ABCG4,APOA4,APOH,NR1H4
Hepatic Fibrosis / Hepatic Stellate Cell Activation	0	1	<1.3	>0.05	0.0223	NaN	COL9A3,IGFBP4,MYH3,MYL9
VDR/RXR Activation	0	1	<1.3	>0.05	0.0128	NaN	CDKN1A
FXR/RXR Activation	0	1	<1.3	>0.05	0.0446	NaN	APOA4,APOH,FETUB,INS,NR1H4
Ceramide Signaling	0	1	<1.3	>0.05	0.0233	NaN	MRAS,PIK3R5
Tight Junction Signaling	0	1	<1.3	>0.05	0.037	NaN	CLDN19,CLDN5,CPSF2,CSTF2,MYH3,MYL9
TR/RXR Activation	0	1	<1.3	>0.05	0.025	NaN	F10,PIK3R5
Regulation of Actin-based Motility by Rho	0	1	<1.3	>0.05	0.0233	NaN	MYL9,PFN3
RAR Activation	0	1	<1.3	>0.05	0.0158	NaN	DHRS9,RDH10,RDH16
Erythropoietin Signaling	0	1	<1.3	>0.05	0.0395	NaN	MRAS,PIK3R5,RPS6KB1
14-3-3-mediated Signaling	0	1	<1.3	>0.05	0.0242	NaN	MRAS,PIK3R5,RPS6KA1
α-Adrenergic Signaling	0	1	<1.3	>0.05	0.0108	NaN	MRAS
Clathrin-mediated Endocytosis Signaling	0	1	<1.3	>0.05	0.0393	NaN	APOA4,CLTA,DNM2,FGF20,INS,ITGB2,PIK3R5
Fcγ Receptor-mediated Phagocytosis in Macrophages and Monocytes	0	1	<1.3	>0.05	0.0217	NaN	INPP5D,RPS6KB1
IL-12 Signaling and Production in Macrophages	0	1	<1.3	>0.05	0.045	NaN	APOA4,IFNA4,IKBKE,PIK3R5,STAT6
Role of Pattern Recognition Receptors in Recognition of Bacteria and Viruses	0	1	<1.3	>0.05	0.0429	NaN	IFNA4,IL11,IL17D,NLRC4,OAS3,PIK3R5
Role of PKR in Interferon Induction and Antiviral Response	0	1	<1.3	>0.05	0.0283	NaN	HSPA14,IFNA4,IKBKE
TREM1 Signaling	0	1	<1.3	>0.05	0.0145	NaN	NLRC4
MIF Regulation of Innate Immunity	0	1	<1.3	>0.05	0.0256	NaN	PLA2G4A
LPS-stimulated MAPK Signaling	0	1	<1.3	>0.05	0.0375	NaN	IKBKE,MRAS,PIK3R5
CCR5 Signaling in Macrophages	0	1	<1.3	>0.05	0.0233	NaN	CD247,MRAS
Calcium-induced T Lymphocyte Apoptosis	0	1	<1.3	>0.05	0.0185	NaN	CD247
CD27 Signaling in Lymphocytes	0	1	<1.3	>0.05	0.0192	NaN	IKBKE
IL-17 Signaling	0	1	<1.3	>0.05	0.027	NaN	MRAS,PIK3R5
fMLP Signaling in Neutrophils	0	1	<1.3	>0.05	0.0177	NaN	MRAS,PIK3R5
Thrombopoietin Signaling	0	1	<1.3	>0.05	0.0317	NaN	MRAS,PIK3R5
T Helper Cell Differentiation	0	1	<1.3	>0.05	0.0159	NaN	STAT6
IL-9 Signaling	0	1	<1.3	>0.05	0.0303	NaN	PIK3R5
CCR3 Signaling in Eosinophils	0	1	<1.3	>0.05	0.0345	NaN	LIMK2,MRAS,PIK3R5,PLA2G4A
Oncostatin M Signaling	0	1	<1.3	>0.05	0.0238	NaN	MRAS
CD28 Signaling in T Helper Cells	0	1	<1.3	>0.05	0.037	NaN	CD247,IKBKE,LAT,PIK3R5
Role of Cytokines in Mediating Communication between Immune Cells	0	1	<1.3	>0.05	0.0278	NaN	IFNA4
Dendritic Cell Maturation	0	1	<1.3	>0.05	0.02	NaN	HLA-E,IKBKE,PIK3R5
HIF1α Signaling	0	1	<1.3	>0.05	0.0467	NaN	MMP15,MRAS,PIK3R5,SLC2A3,SLC2A8
Cellular Effects of Sildenafil (Viagra)	0	1	<1.3	>0.05	0.0163	NaN	MYH3,MYL9
Relaxin Signaling	0	1	<1.3	>0.05	0.0205	NaN	MRAS,PDE6G,PIK3R5
Factors Promoting Cardiogenesis in Vertebrates	0	1	<1.3	>0.05	0.021	NaN	BMP15,SMO,WNT8A
Agrin Interactions at Neuromuscular Junction	0	1	<1.3	>0.05	0.0405	NaN	GABPA,ITGB2,MRAS
Renin-Angiotensin Signaling	0	1	<1.3	>0.05	0.0174	NaN	MRAS,PIK3R5
Docosahexaenoic Acid (DHA) Signaling	0	1	<1.3	>0.05	0.0263	NaN	PIK3R5
Semaphorin Signaling in Neurons	0	1	<1.3	>0.05	0.0179	NaN	LIMK2
Thrombin Signaling	0	1	<1.3	>0.05	0.0199	NaN	MRAS,MYL9,PIK3R5,RPS6KB1
CDK5 Signaling	0	1	<1.3	>0.05	0.0192	NaN	EGR1,MRAS
Molecular Mechanisms of Cancer	0	1	<1.3	>0.05	0.0264	NaN	APH1B,ARHGEF17,ATR,BMP15,CDKN1A,FANCD2,MRAS,PIK3R5,SMO,WNT8A
Corticotropin Releasing Hormone Signaling	0	1	<1.3	>0.05	0.0142	NaN	CRHR1,SMO
HGF Signaling	0	1	<1.3	>0.05	0.0278	NaN	CDKN1A,MRAS,PIK3R5
Maturity Onset Diabetes of Young (MODY) Signaling	0	1	<1.3	>0.05	0.0476	NaN	INS
Role of CHK Proteins in Cell Cycle Checkpoint Control	0	1	<1.3	>0.05	0.0364	NaN	ATR,CDKN1A
GNRH Signaling	0	1	<1.3	>0.05	0.012	NaN	EGR1,MRAS
Cholecystokinin/Gastrin-mediated Signaling	0	1	<1.3	>0.05	0.00885	NaN	MRAS
Antiproliferative Role of Somatostatin Receptor 2	0	1	<1.3	>0.05	0.039	NaN	CDKN1A,MRAS,PIK3R5
Androgen Signaling	0	1	<1.3	>0.05	0.00758	NaN	MRAS
Germ Cell-Sertoli Cell Junction Signaling	0	1	<1.3	>0.05	0.0185	NaN	LIMK2,MRAS,PIK3R5
Growth Hormone Signaling	0	1	<1.3	>0.05	0.0441	NaN	PIK3R5,RPS6KA1,RPS6KB1
Prolactin Signaling	0	1	<1.3	>0.05	0.025	NaN	MRAS,PIK3R5
Prostate Cancer Signaling	0	1	<1.3	>0.05	0.0337	NaN	CDKN1A,MRAS,PIK3R5
Renal Cell Carcinoma Signaling	0	1	<1.3	>0.05	0.027	NaN	MRAS,PIK3R5
Type I Diabetes Mellitus Signaling	0	1	<1.3	>0.05	0.0408	NaN	CD247,HLA-E,IKBKE,INS
Small Cell Lung Cancer Signaling	0	1	<1.3	>0.05	0.0423	NaN	IKBKE,PIK3R5,TRAF1
Basal Cell Carcinoma Signaling	0	1	<1.3	>0.05	0.0435	NaN	BMP15,SMO,WNT8A
Glioma Signaling	0	1	<1.3	>0.05	0.0275	NaN	CDKN1A,MRAS,PIK3R5
Autoimmune Thyroid Disease Signaling	0	1	<1.3	>0.05	0.0333	NaN	HLA-E
Acute Myeloid Leukemia Signaling	0	1	<1.3	>0.05	0.0455	NaN	MRAS,PIK3R5,PIM2,RPS6KB1
Bladder Cancer Signaling	0	1	<1.3	>0.05	0.0426	NaN	CDKN1A,FGF20,MMP15,MRAS
Graft-versus-Host Disease Signaling	0	1	<1.3	>0.05	0.0294	NaN	HLA-E
Chronic Myeloid Leukemia Signaling	0	1	<1.3	>0.05	0.0392	NaN	CDKN1A,IKBKE,MRAS,PIK3R5
Production of Nitric Oxide and Reactive Oxygen Species in Macrophages	0	1	<1.3	>0.05	0.0174	NaN	APOA4,IKBKE,PIK3R5
Pancreatic Adenocarcinoma Signaling	0	1	<1.3	>0.05	0.0187	NaN	CDKN1A,PIK3R5
G Beta Gamma Signaling	0	1	<1.3	>0.05	0.0167	NaN	DNM2,MRAS
Communication between Innate and Adaptive Immune Cells	0	1	<1.3	>0.05	0.0469	NaN	CD79B,CD8A,HLA-E
Sphingosine-1-phosphate Signaling	0	1	<1.3	>0.05	0.0183	NaN	CASP2,PIK3R5
Crosstalk between Dendritic Cells and Natural Killer Cells	0	1	<1.3	>0.05	0.0145	NaN	HLA-E
FAK Signaling	0	1	<1.3	>0.05	0.0213	NaN	MRAS,PIK3R5
EIF2 Signaling	0	1	<1.3	>0.05	0.0207	NaN	EIF3J,INS,MRAS,PIK3R5
Retinoic acid Mediated Apoptosis Signaling	0	1	<1.3	>0.05	0.0465	NaN	IFNA4,PARP2
Role of Osteoblasts, Osteoclasts and Chondrocytes in Rheumatoid Arthritis	0	1	<1.3	>0.05	0.0376	NaN	ADAMTS5,BMP15,CALCR,IKBKE,IL11,PIK3R5,SMO,WNT8A
Ovarian Cancer Signaling	0	1	<1.3	>0.05	0.0438	NaN	MRAS,PIK3R5,PMS2,RPS6KB1,SMO,WNT8A
Altered T Cell and B Cell Signaling in Rheumatoid Arthritis	0	1	<1.3	>0.05	0.0128	NaN	CD79B
Protein Kinase A Signaling	0	1	<1.3	>0.05	0.0135	NaN	Cngb1,MYL9,PDE6G,PTPRF,SMO
Role of Macrophages, Fibroblasts and Endothelial Cells in Rheumatoid Arthritis	0	1	<1.3	>0.05	0.0236	NaN	CXCL12,IKBKE,MRAS,PIK3R5,SMO,TRAF1,WNT8A
Regulation of eIF4 and p70S6K Signaling	0	1	<1.3	>0.05	0.028	NaN	EIF3J,MRAS,PIK3R5,RPS6KB1
Estrogen-Dependent Breast Cancer Signaling	0	1	<1.3	>0.05	0.0411	NaN	HSD17B1,MRAS,PIK3R5
Leptin Signaling in Obesity	0	1	<1.3	>0.05	0.0278	NaN	INS,PIK3R5
Role of NFAT in Cardiac Hypertrophy	0	1	<1.3	>0.05	0.0144	NaN	IL11,MRAS,PIK3R5
Glioma Invasiveness Signaling	0	1	<1.3	>0.05	0.0282	NaN	MRAS,PIK3R5
B Cell Development	0	1	<1.3	>0.05	0.0455	NaN	CD79B
IL-1 Signaling	0	1	<1.3	>0.05	0.0225	NaN	IKBKE,MRAS
Breast Cancer Regulation by Stathmin1	0	1	<1.3	>0.05	0.0363	NaN	ADCYAP1R1,ADGRF4,ADGRG5,ADRA2C,ARHGEF17,CALCR,CRHR1,GPR107,GPR146,GPR65,GRM2,KISS1R,MCHR1,MRAS,OPRL1,P2RY10,P2RY6,PIK3R5,RPS6KB1,SMO
RANK Signaling in Osteoclasts	0	1	<1.3	>0.05	0.0233	NaN	IKBKE,PIK3R5
Regulation of IL-2 Expression in Activated and Anergic T Lymphocytes	0	1	<1.3	>0.05	0.0465	NaN	CD247,IKBKE,LAT,MRAS
Role of Wnt/GSK-3β Signaling in the Pathogenesis of Influenza	0	1	<1.3	>0.05	0.0469	NaN	IFNA4,SMO,WNT8A
Nur77 Signaling in T Lymphocytes	0	1	<1.3	>0.05	0.0213	NaN	CD247
Role of MAPK Signaling in the Pathogenesis of Influenza	0	1	<1.3	>0.05	0.04	NaN	MRAS,PLA2G4A,PNPLA8
Role of PI3K/AKT Signaling in the Pathogenesis of Influenza	0	1	<1.3	>0.05	0.0392	NaN	IFNA4,PIK3R5
Role of Hypercytokinemia/hyperchemokinemia in the Pathogenesis of Influenza	0	1	<1.3	>0.05	0.037	NaN	IFNA4
MIF-mediated Glucocorticoid Regulation	0	1	<1.3	>0.05	0.0323	NaN	PLA2G4A
P2Y Purigenic Receptor Signaling Pathway	0	1	<1.3	>0.05	0.0242	NaN	MRAS,P2RY6,PIK3R5
Cyclins and Cell Cycle Regulation	0	1	<1.3	>0.05	0.0385	NaN	ATR,CDKN1A,FBXL5
Role of IL-17A in Arthritis	0	1	<1.3	>0.05	0.0392	NaN	PIK3R5,RPS6KA1
IL-17A Signaling in Fibroblasts	0	1	<1.3	>0.05	0.0312	NaN	IKBKE
Role of JAK1 and JAK3 in γc Cytokine Signaling	0	1	<1.3	>0.05	0.0441	NaN	MRAS,PIK3R5,STAT6
Actin Nucleation by ARP-WASP Complex	0	1	<1.3	>0.05	0.0149	NaN	MRAS
Dopamine-DARPP32 Feedback in cAMP Signaling	0	1	<1.3	>0.05	0.0191	NaN	GRIN3A,GRINA,KCNJ8
Paxillin Signaling	0	1	<1.3	>0.05	0.0288	NaN	ITGB2,MRAS,PIK3R5
Sertoli Cell-Sertoli Cell Junction Signaling	0	1	<1.3	>0.05	0.0168	NaN	CLDN19,CLDN5,MRAS
Gap Junction Signaling	0	1	<1.3	>0.05	0.0208	NaN	GJA4,GJB1,MRAS,PIK3R5
eNOS Signaling	0	1	<1.3	>0.05	0.0265	NaN	Cngb1,DNM2,HSPA14,PIK3R5
iNOS Signaling	0	1	<1.3	>0.05	0.0227	NaN	IKBKE
nNOS Signaling in Neurons	0	1	<1.3	>0.05	0.0444	NaN	GRIN3A,GRINA
VEGF Family Ligand-Receptor Interactions	0	1	<1.3	>0.05	0.037	NaN	MRAS,PIK3R5,PLA2G4A
Ephrin A Signaling	0	1	<1.3	>0.05	0.0435	NaN	EPHA5,PIK3R5
Ephrin B Signaling	0	1	<1.3	>0.05	0.0282	NaN	CXCL12,MRAS
ErbB Signaling	0	1	<1.3	>0.05	0.033	NaN	MRAS,PIK3R5,RPS6KB1
ErbB2-ErbB3 Signaling	0	1	<1.3	>0.05	0.0312	NaN	MRAS,PIK3R5
ErbB4 Signaling	0	1	<1.3	>0.05	0.0455	NaN	APH1B,MRAS,PIK3R5
Estrogen-mediated S-phase Entry	0	1	<1.3	>0.05	0.0385	NaN	CDKN1A
GDNF Family Ligand-Receptor Interactions	0	1	<1.3	>0.05	0.04	NaN	ARTN,MRAS,PIK3R5
Dopamine Degradation	0	1	<1.3	>0.05	0.0455	NaN	Sult1a1
Pyrimidine Ribonucleotides De Novo Biosynthesis	0	1	<1.3	>0.05	0.0244	NaN	AK1
Pyridoxal 5'-phosphate Salvage Pathway	0	1	<1.3	>0.05	0.0156	NaN	LIMK2
Pyrimidine Deoxyribonucleotides De Novo Biosynthesis I	0	1	<1.3	>0.05	0.0455	NaN	AK1
Triacylglycerol Degradation	0	1	<1.3	>0.05	0.0256	NaN	NDST3
Phospholipases	0	1	<1.3	>0.05	0.0357	NaN	PLA2G4A,PNPLA8
tRNA Charging	0	1	<1.3	>0.05	0.027	NaN	TARS3
Superpathway of D-myo-inositol (1,4,5)-trisphosphate Metabolism	0	1	<1.3	>0.05	0.0435	NaN	INPP5D
TCA Cycle II (Eukaryotic)	0	1	<1.3	>0.05	0.0435	NaN	MDH1B
Salvage Pathways of Pyrimidine Ribonucleotides	0	1	<1.3	>0.05	0.022	NaN	AK1,LIMK2
Pyrimidine Ribonucleotides Interconversion	0	1	<1.3	>0.05	0.0256	NaN	AK1
Gluconeogenesis I	0	1	<1.3	>0.05	0.0417	NaN	MDH1B
Noradrenaline and Adrenaline Degradation	0	1	<1.3	>0.05	0.0357	NaN	DHRS9
Ethanol Degradation II	0	1	<1.3	>0.05	0.0385	NaN	DHRS9
Epithelial Adherens Junction Signaling	0	1	<1.3	>0.05	0.0276	NaN	MRAS,MYH3,MYL9,NOTCH4
Gαs Signaling	0	1	<1.3	>0.05	0.0192	NaN	CRHR1,MRAS
Inhibition of Matrix Metalloproteases	0	1	<1.3	>0.05	0.027	NaN	MMP15
Regulation of Cellular Mechanics by Calpain Protease	0	1	<1.3	>0.05	0.0159	NaN	MRAS
Remodeling of Epithelial Adherens Junctions	0	1	<1.3	>0.05	0.0156	NaN	DNM2
Regulation of the Epithelial-Mesenchymal Transition Pathway	0	1	<1.3	>0.05	0.043	NaN	APH1B,EGR1,FGF20,MRAS,NOTCH4,PIK3R5,SMO,WNT8A
Role of p14/p19ARF in Tumor Suppression	0	1	<1.3	>0.05	0.037	NaN	PIK3R5
UVB-Induced MAPK Signaling	0	1	<1.3	>0.05	0.04	NaN	PIK3R5,RPS6KB1
UVC-Induced MAPK Signaling	0	1	<1.3	>0.05	0.0392	NaN	ATR,MRAS
Vitamin-C Transport	0	1	<1.3	>0.05	0.0435	NaN	SLC2A3
STAT3 Pathway	0	1	<1.3	>0.05	0.0222	NaN	CDKN1A,IL17RD,MRAS
Adipogenesis pathway	0	1	<1.3	>0.05	0.0317	NaN	EZH2,RPS6KA1,RPS6KB1,SMO
HIPPO signaling	0	1	<1.3	>0.05	0.0122	NaN	STK4
Unfolded protein response	0	1	<1.3	>0.05	0.0364	NaN	DNAJA2,HSPA14
Toll-like Receptor Signaling	0	1	<1.3	>0.05	0.0141	NaN	TRAF1
EGF Signaling	0	1	<1.3	>0.05	0.0364	NaN	PIK3R5,RPS6KB1
Cell Cycle: G1/S Checkpoint Regulation	0	1	<1.3	>0.05	0.0469	NaN	ATR,CDKN1A,FBXL5
SAPK/JNK Signaling	0	1	<1.3	>0.05	0.0426	NaN	MAP4K1,MAPK8IP3,MRAS,PIK3R5
Nitric Oxide Signaling in the Cardiovascular System	0	1	<1.3	>0.05	0.0108	NaN	PIK3R5
Cardiac β-adrenergic Signaling	0	1	<1.3	>0.05	0.0229	NaN	GRK3,MRAS,PDE6G
IL-2 Signaling	0	1	<1.3	>0.05	0.0328	NaN	MRAS,PIK3R5
Amyloid Processing	0	1	<1.3	>0.05	0.0204	NaN	APH1B
FGF Signaling	0	1	<1.3	>0.05	0.0238	NaN	FGF20,PIK3R5
GABA Receptor Signaling	0	1	<1.3	>0.05	0.0444	NaN	GABRB2,MRAS,SLC6A11,UBQLN1
Xenobiotic Metabolism Signaling	0	1	<1.3	>0.05	0.0278	NaN	CHST10,CHST13,CYP1B1,GSTA3,MRAS,NDST3,PIK3R5
Chemokine Signaling	0	1	<1.3	>0.05	0.04	NaN	CXCL12,LIMK2,MRAS
Sonic Hedgehog Signaling	0	1	<1.3	>0.05	0.037	NaN	SMO
PPAR Signaling	0	1	<1.3	>0.05	0.03	NaN	IKBKE,INS,MRAS
p38 MAPK Signaling	0	1	<1.3	>0.05	0.0367	NaN	MAP4K1,PLA2G4A,RPS6KA1,RPS6KB1
NF-κB Signaling	0	1	<1.3	>0.05	0.024	NaN	INS,MRAS,PIK3R5,TANK
VEGF Signaling	0	1	<1.3	>0.05	0.0312	NaN	FOXO3,MRAS,PIK3R5
G-Protein Coupled Receptor Signaling	0	1	<1.3	>0.05	0.0376	NaN	ADRA2C,CALCR,CRHR1,GRM2,IKBKE,MRAS,OPRL1,PDE6G,PIK3R5,RPS6KA1
PDGF Signaling	0	1	<1.3	>0.05	0.0349	NaN	INPP5D,MRAS,PIK3R5
BMP signaling pathway	0	1	<1.3	>0.05	0.037	NaN	BMP15,CHRD,MRAS
Gustation Pathway	0	1	<1.3	>0.05	0.0357	NaN	P2RX4,P2RX7,P2RY10,P2RY6,PDE6G
Phagosome Formation	0	1	<1.3	>0.05	0.028	NaN	FCAMR,ITGB2,PIK3R5
Phagosome Maturation	0	1	<1.3	>0.05	0.0214	NaN	ATP6V1E2,HLA-E,VPS33A
Autophagy	0	1	<1.3	>0.05	0.0172	NaN	VPS33A
Cancer Drug Resistance By Drug Efflux	0	1	<1.3	>0.05	0.0408	NaN	FOXO3,MRAS
Sumoylation Pathway	0	1	<1.3	>0.05	0.0206	NaN	SENP1,SUMO3
IL-7 Signaling Pathway	0	1	<1.3	>0.05	0.0429	NaN	FOXO3,MCL1,PIK3R5
Adrenomedullin signaling pathway	0	1	<1.3	>0.05	0.0156	NaN	MATK,MRAS,PIK3R5
Iron homeostasis signaling pathway	0	1	<1.3	>0.05	0.0388	NaN	ATP6V1E2,BMP15,FBXL5,HFE,HSCB
SPINK1 Pancreatic Cancer Pathway	0	1	<1.3	>0.05	0.0189	NaN	KLK8
NER Pathway	0	1	<1.3	>0.05	0.0204	NaN	POLD1,POLD3
SPINK1 General Cancer Pathway	0	1	<1.3	>0.05	0.0357	NaN	MRAS,PIK3R5
Endocannabinoid Neuronal Synapse Pathway	0	1	<1.3	>0.05	0.0159	NaN	GRIN3A,GRINA
Endocannabinoid Developing Neuron Pathway	0	1	<1.3	>0.05	0.0175	NaN	MRAS,PIK3R5
Endocannabinoid Cancer Inhibition Pathway	0	1	<1.3	>0.05	0.0217	NaN	CASP2,CDKN1A,PIK3R5
Apelin Pancreas Signaling Pathway	0	1	<1.3	>0.05	0.0465	NaN	INS,PIK3R5
Apelin Adipocyte Signaling Pathway	0	1	<1.3	>0.05	0.013	NaN	INS
Apelin Cardiomyocyte Signaling Pathway	0	1	<1.3	>0.05	0.0208	NaN	MYL9,PIK3R5
Apelin Endothelial Signaling Pathway	0	1	<1.3	>0.05	0.0265	NaN	MRAS,PIK3R5,RPS6KB1
FAT10 Cancer Signaling Pathway	0	1	<1.3	>0.05	0.0217	NaN	IKBKE
T Cell Exhaustion Signaling Pathway	0	1	<1.3	>0.05	0.0362	NaN	HLA-E,IFNA4,MRAS,PDCD1LG2,PIK3R5
IL-23 Signaling Pathway	0	1	<1.3	>0.05	0.0227	NaN	PIK3R5
White Adipose Tissue Browning Pathway	0	1	<1.3	>0.05	0.016	NaN	KLB,LDHD
Inhibition of ARE-Mediated mRNA Degradation Pathway	0	1	<1.3	>0.05	0.0179	NaN	PABPN1,TIA1
BEX2 Signaling Pathway	0	1	<1.3	>0.05	0.0274	NaN	CDKN1A,LMO2
Xenobiotic Metabolism General Signaling Pathway	0	1	<1.3	>0.05	0.032	NaN	GSTA3,MRAS,NR1H4,PIK3R5
Calcium Signaling	0	1	<1.3	>0.05	0.0256	NaN	GRIN3A,GRINA,LETM1,MYH3,MYL9
GM-CSF Signaling	0	1	<1.3	>0.05	0.0286	NaN	MRAS,PIK3R5
Eicosanoid Signaling	0	1	<1.3	>0.05	0.0328	NaN	PLA2G4A,PNPLA8
Leukocyte Extravasation Signaling	0	1	<1.3	>0.05	0.0423	1.633	CLDN19,CLDN5,CTNNA3,CXCL12,ITGB2,MMP15,PIK3R5,TXK
Role of NFAT in Regulation of the Immune Response	0	1	<1.3	>0.05	0.0359	1.633	CD247,CD79B,IKBKE,LAT,MRAS,PIK3R5
PKCθ Signaling in T Lymphocytes	0	1	<1.3	>0.05	0.0347	1.342	CD247,IKBKE,LAT,MRAS,PIK3R5
Tec Kinase Signaling	0	1	<1.3	>0.05	0.0331	1.342	MRAS,PIK3R5,STAT6,TNFRSF25,TXK
Cardiac Hypertrophy Signaling (Enhanced)	0	1	<1.3	>0.05	0.0257	1.155	ADRA2C,FGF20,IKBKE,IL11,IL17D,IL17RD,MRAS,PDE6G,PIK3R5,RPS6KB1,SMO,WNT8A
cAMP-mediated signaling	0	1	<1.3	>0.05	0.0323	1.134	ADRA2C,Cngb1,CRHR1,GRM2,OPRL1,PDE6G,RPS6KA1
Neuropathic Pain Signaling In Dorsal Horn Neurons	0	1	<1.3	>0.05	0.0408	1	GRIN3A,GRINA,GRM2,PIK3R5
Type II Diabetes Mellitus Signaling	0	1	<1.3	>0.05	0.0288	1	ADIPOR1,IKBKE,INS,PIK3R5
RhoGDI Signaling	0	1	<1.3	>0.05	0.0231	1	ARHGEF17,LIMK2,MRAS,MYL9
Gαq Signaling	0	1	<1.3	>0.05	0.0261	1	CALCR,IKBKE,MRAS,PIK3R5
IL-6 Signaling	0	1	<1.3	>0.05	0.0328	1	IKBKE,MCL1,MRAS,PIK3R5
Xenobiotic Metabolism CAR Signaling Pathway	0	1	<1.3	>0.05	0.0255	1	CHST10,CHST13,GSTA3,NDST3
Xenobiotic Metabolism PXR Signaling Pathway	0	1	<1.3	>0.05	0.0253	1	CHST10,CHST13,GSTA3,NDST3
Senescence Pathway	0	1	<1.3	>0.05	0.0386	0.632	ATR,CDKN1A,CGAS,EED,EZH2,FOXO3,IFNA4,IKBKE,MRAS,PIK3R5
Synaptogenesis Signaling Pathway	0	1	<1.3	>0.05	0.0433	0.577	CPLX1,EPHA5,GRIN3A,GRINA,GRM2,MRAS,PIK3R5,RASGRP2,RPS6KB1,SGTA,SYT15,SYT6,THBS3
Synaptic Long Term Potentiation	0	1	<1.3	>0.05	0.04	0.447	GRIN3A,GRINA,GRM2,MRAS,RPS6KA1
CREB Signaling in Neurons	0	1	<1.3	>0.05	0.0246	0.447	GRID1,GRM2,MRAS,PIK3R5,RPS6KA1
Colorectal Cancer Metastasis Signaling	0	1	<1.3	>0.05	0.0245	0.447	GRK3,MMP15,MRAS,PIK3R5,SMO,WNT8A
mTOR Signaling	0	1	<1.3	>0.05	0.0311	0.447	EIF3J,INS,MRAS,PIK3R5,RPS6KA1,RPS6KB1
NGF Signaling	0	1	<1.3	>0.05	0.0446	0.447	IKBKE,MRAS,PIK3R5,RPS6KA1,RPS6KB1
Integrin Signaling	0	1	<1.3	>0.05	0.0296	0.447	ITGB2,MRAS,MYL9,PFN3,PIK3R5,TSPAN6
Ephrin Receptor Signaling	0	1	<1.3	>0.05	0.0339	0.447	CXCL12,EPHA5,GRIN3A,GRINA,LIMK2,MRAS
Natural Killer Cell Signaling	0	1	<1.3	>0.05	0.0417	0.378	CD247,HLA-E,HSPA14,LAT,LIMK2,MRAS,PIK3R5
Actin Cytoskeleton Signaling	0	1	<1.3	>0.05	0.0433	0.378	FGF20,INS,LIMK2,MATK,MRAS,MYH3,MYL9,PFN3,PIK3R5
IL-8 Signaling	0	1	<1.3	>0.05	0.0366	0.378	IKBKE,ITGB2,LIMK2,MRAS,MYL9,PIK3R5,RPS6KB1
B Cell Receptor Signaling	0	1	<1.3	>0.05	0.0412	0.378	CD79B,EGR1,IKBKE,INPP5D,MRAS,PIK3R5,RPS6KB1
Opioid Signaling Pathway	0	1	<1.3	>0.05	0.0378	0.333	CLTA,GRIN3A,GRINA,GRK3,MRAS,OPRL1,PDYN,RPS6KA1,RPS6KB1
PPARα/RXRα Activation	0	1	<1.3	>0.05	0.0281	0	ADIPOR1,HELZ2,IKBKE,INS,MRAS
Cardiac Hypertrophy Signaling	0	1	<1.3	>0.05	0.0261	0	ADRA2C,MRAS,MYL9,PIK3R5,RPS6KA1,RPS6KB1
HMGB1 Signaling	0	1	<1.3	>0.05	0.0263	0	IL11,IL17D,MRAS,PIK3R5
Melanocyte Development and Pigmentation Signaling	0	1	<1.3	>0.05	0.043	0	MRAS,PIK3R5,RPS6KA1,RPS6KB1
Gα12/13 Signaling	0	1	<1.3	>0.05	0.0315	0	IKBKE,MRAS,MYL9,PIK3R5
p70S6K Signaling	0	1	<1.3	>0.05	0.0317	0	CD79B,MRAS,PIK3R5,RPS6KB1
ILK Signaling	0	1	<1.3	>0.05	0.0223	0	ITGB2,MYH3,MYL9,PIK3R5
AMPK Signaling	0	1	<1.3	>0.05	0.0431	0	ADRA2C,AK1,CDKN1A,FOXO3,INS,MRAS,PHLPP2,PIK3R5,RPS6KB1
PAK Signaling	0	1	<1.3	>0.05	0.043	0	LIMK2,MRAS,MYL9,PIK3R5
Rac Signaling	0	1	<1.3	>0.05	0.0364	0	LIMK2,MRAS,PIK3R5,RPS6KB1
RhoA Signaling	0	1	<1.3	>0.05	0.0339	0	LIMK2,MYL9,PFN3,RAPGEF6
PI3K Signaling in B Lymphocytes	0	1	<1.3	>0.05	0.0448	0	CD180,CD79B,FOXO3,IKBKE,INPP5D,MRAS
Mouse Embryonic Stem Cell Pluripotency	0	1	<1.3	>0.05	0.0396	0	MRAS,PIK3R5,POU5F1,SMO
Superpathway of Inositol Phosphate Compounds	0	1	<1.3	>0.05	0.0317	0	INPP5D,MDP1,PIK3R5,PPFIA1,PTPRF,WBP11
3-phosphoinositide Degradation	0	1	<1.3	>0.05	0.0408	0	INPP5D,MDP1,MTM1,PPFIA1,PTPRF,WBP11
Gαi Signaling	0	1	<1.3	>0.05	0.0328	0	ADRA2C,GRM2,MRAS,OPRL1
Estrogen Receptor Signaling	0	1	<1.3	>0.05	0.0255	0	CDKN1A,FOXO3,LIMK2,MMP15,MRAS,MYL9,PIK3R5,RPS6KB1
ERK/MAPK Signaling	0	1	<1.3	>0.05	0.0221	0	MRAS,PIK3R5,PLA2G4A,RPS6KA1
Wnt/β-catenin Signaling	0	1	<1.3	>0.05	0.0301	0	MAP4K1,POU5F1,SMO,SOX3,WNT8A
Osteoarthritis Pathway	0	1	<1.3	>0.05	0.0361	0	ADAMTS5,CASP2,FOXO3,P2RX7,SIK3,SMO,WNT8A
Fc Epsilon RI Signaling	0	1	<1.3	>0.05	0.0446	-0.447	INPP5D,LAT,MRAS,PIK3R5,PLA2G4A
CXCR4 Signaling	0	1	<1.3	>0.05	0.0309	-0.447	CXCL12,EGR1,MRAS,MYL9,PIK3R5
Signaling by Rho Family GTPases	0	1	<1.3	>0.05	0.0212	-0.447	ARHGEF17,LIMK2,MRAS,MYL9,PIK3R5
3-phosphoinositide Biosynthesis	0	1	<1.3	>0.05	0.0318	-0.447	MDP1,PIK3R5,PPFIA1,PTPRF,WBP11
Sirtuin Signaling Pathway	0	1	<1.3	>0.05	0.0462	-0.632	FOXO3,GABPA,GTF3C2,LDHD,NDUFA11,NDUFB10,NDUFV3,NR1H4,PPID,SIRT4,WRN,ZBTB14
Hepatic Fibrosis Signaling Pathway	0	1	<1.3	>0.05	0.0285	-0.632	EZH2,IKBKE,INS,MRAS,MYL9,PDCD4,PIK3R5,RPS6KB1,SMO,WNT8A
Synaptic Long Term Depression	0	1	<1.3	>0.05	0.0331	-0.816	CRHR1,GRID1,GRM2,MRAS,PLA2G4A,PNPLA8
Phospholipase C Signaling	0	1	<1.3	>0.05	0.0306	-0.816	ARHGEF17,CD247,CD79B,LAT,MRAS,MYL9,PLA2G4A
Glioblastoma Multiforme Signaling	0	1	<1.3	>0.05	0.0373	-0.816	CDKN1A,MRAS,PIK3R5,RPS6KB1,SMO,WNT8A
ATM Signaling	0	1	<1.3	>0.05	0.043	-1	ATR,CDKN1A,FANCD2,RNF168
D-myo-inositol-5-phosphate Metabolism	0	1	<1.3	>0.05	0.027	-1	MDP1,PPFIA1,PTPRF,WBP11
D-myo-inositol (1,4,5,6)-Tetrakisphosphate Biosynthesis	0	1	<1.3	>0.05	0.0301	-1	MDP1,PPFIA1,PTPRF,WBP11
D-myo-inositol (3,4,5,6)-tetrakisphosphate Biosynthesis	0	1	<1.3	>0.05	0.0301	-1	MDP1,PPFIA1,PTPRF,WBP11
Sperm Motility	0	1	<1.3	>0.05	0.0478	-1	Cngb1,DYRK4,EPHA5,MATK,MRAS,PLA2G4A,PNPLA8,ROR1,ROS1,TXK
TGF-β Signaling	0	1	<1.3	>0.05	0.0426	-1	INHBA,MAP4K1,MRAS,SMURF2
Necroptosis Signaling Pathway	0	1	<1.3	>0.05	0.0296	-1	IFNA4,PLA2G4A,PPID,SLC25A3
Endothelin-1 Signaling	0	1	<1.3	>0.05	0.0281	-1.342	CASP2,MRAS,PIK3R5,PLA2G4A,PNPLA8
PI3K/AKT Signaling	0	1	<1.3	>0.05	0.0468	-1.342	CDKN1A,FOXO3,IKBKE,IL17RD,INPP5D,MCL1,MRAS,RPS6KB1

## Sheet: MUT0 vs CTR0 UR
Upstream Regulator	Expr Fold Change	Molecule Type	Predicted Activation State	Activation z-score	Bias-corrected z-score	Flags	Bias Term	p-value of overlap	B-H corrected p-value	Mechanistic Network	Target Molecules in Dataset
vaccenic acid		chemical - endogenous mammalian						0.000125	0.288		PLIN2,PLIN4,PLIN5
gallium nitrate		chemical drug						0.00222	0.703		Acp5,CALCR,MATK
Cops2	-1.081	transcription regulator						0.0025	0.703		CDKN1A,POU5F1
CDK12	1.096	kinase						0.0025	0.703		ATR,FANCD2
PD 173958		chemical - kinase inhibitor						0.0025	0.703		Flg,LOR
oleanolic acid		chemical - endogenous non-mammalian						0.00712	0.703		CDKN1A,GLO1,MUC5AC,POU5F1,STRA8
SH3GLB1	-1.14	enzyme						0.00725	0.703		GRN,MCL1
HOPX	1.071	transcription regulator						0.00725	0.703		LOR,MYH3
PROK1	1.138	growth factor						0.00725	0.703		IL11,MCL1
CYP26B1	1.817	enzyme						0.00725	0.703		P2RX7,STRA8
K Channel		complex						0.00725	0.703		CDKN1A,POU5F1
farnesol		chemical reagent						0.00725	0.703		Flg,LOR
gamma-linolenic acid		chemical - endogenous mammalian						0.00834	0.703		PLIN2,PLIN4,PLIN5
CDKN1B	-1.295	kinase		-0.508	-0.211		-0.09	0.00904	0.703		B4GALT5,CA6,CDKN1A,CPSF2,CSDC2,DAZ2,EGR1,MCL1,MYOD1,PES1,SHMT1
SRSF1	-1.334	other						0.0108	0.703		HNRNPL,Rsrc2,SRSF1,SRSF7
GUCY2D	-1.026	kinase						0.0115	0.703		ARR3,GNGT2,PDE6G
ABT-737		chemical drug						0.0115	0.703		CDKN1A,IL11,MCL1
MYLK2	-1.398	kinase						0.014	0.703		MYH3,MYOD1
KAT8	-1.198	enzyme						0.014	0.703		IFNA4,POU5F1
RBFOX2	-1.009	transcription regulator						0.014	0.703		SRSF7,TIA1
BAG3	-1.005	other						0.014	0.703		GRN,MCL1
BAG6	1.109	enzyme						0.014	0.703		CDKN1A,GRN
FOXD3	1.091	transcription regulator						0.0152	0.703		CDKN1A,EZH2,POU5F1
SPI1	1.121	transcription regulator	Activated	2.135	2.007		0.046	0.0221	0.703		Acp5,BCL7A,CD180,CD79B,CDKN1A,IKZF1,ITGB2,LILRB3,MCL1,Mcpt1,MUC5AC,P2RY10,SP6
ATR	-1.52	kinase						0.0226	0.703		ATR,WRN
MYCT1	-1.036	other						0.0226	0.703		MXD4,PF4
HBP1	1.219	transcription regulator						0.0226	0.703		CDKN1A,MYOD1
TSG101		transcription regulator						0.0226	0.703		CDKN1A,GRN
thioridazine		chemical drug						0.0226	0.703		CDKN1A,MCL1
PTTG1	-1.221	transcription regulator	Activated	2.2	2.448		-0.095	0.025	0.703		CDKN1A,PARP2,PMS1,PMS2,POLD1,TERF1,WRN
CA4	1.292	enzyme		-1	-0.823		-0.089	0.0297	0.703		HEMGN,LOR,Nlrp1c-ps,ROS1
PLAGL1	-1.516	transcription regulator						0.0328	0.703		ADCYAP1R1,CDKN1A
Ifi202b	-1.121	other						0.0328	0.703		IFNA4,MYOD1
LGI1	1.022	other						0.0328	0.703		KCNA1,PLA2G4A
PDGFRA	1.084	kinase						0.0328	0.703		CDKN1A,EZH2
ficusin		chemical drug						0.0328	0.703		POU5F1,STRA8
PPIA		enzyme						0.0328	0.703		BSG,POU5F1
KMT2D	1.181	transcription regulator		1.941	1.558		0.106	0.0329	0.703		ARTN,ASL,CA4,DAZ2,FAM117A,FOXQ1,LOR,METRNL,RAB42,Rsl1 (includes others),SMO,VSIG8,Zfp760
SRSF2	-1.228	transcription regulator						0.0358	0.703		HNRNPL,NR1H4,Rsrc2,SRSF1,SRSF7
PBX1	1.014	transcription regulator						0.0361	0.703		CDKN1A,FABP7,SOX3
fucoidin		chemical reagent						0.0361	0.703		CDKN1A,CXCL12,MCL1
cigarette smoke		chemical toxicant		1.62	1.328		0.08	0.0418	0.703		CASP2,CDKN1A,CLEC5A,CYP1B1,EGR1,ELN,Flg,FOXO3,GSTA3,MAPK8IP3,MUC5AC,OAS3,Oasl2,P2RX4,P2RX7,P2RY6
FGFR2	-1.025	kinase	Activated	2.442	2.334		0.035	0.0438	0.703		CA4,CDKN1A,CLIC6,FOXQ1,KLB,MEST,MRAS,SOX3,Srgn,TENM3
MYF6	-1.424	transcription regulator						0.0444	0.703		CDKN1A,MYOD1
BCAR1	-1.085	enzyme						0.0444	0.703		CDKN1A,EGR1
GUCY2F	1.084	kinase						0.0444	0.703		GNGT2,PDE6G
Srgn	1.327	other						0.0444	0.703		CMA1,Gzmb
trypsin		group						0.0444	0.703		CDKN1A,ELN
mir-26		microRNA						0.0444	0.703		EZH2,MCL1
mir-290		microRNA						0.0444	0.703		POU5F1,SALL4
RARG	-1.077	ligand-dependent nuclear receptor		-1.342	-1.342		0	0.0494	0.703		CHST10,HOXA2,POU5F1,SALL4,STRA8,Tdh,UBA7
SPIB	1.147	transcription regulator	Activated	2.57	2.304		0.103	0.06	0.733		CLEC4M,EGR1,IFNA4,LILRB3,P2RY10,P2RY6,PTPRF
JQ1		chemical reagent	Inhibited	-2.236	-2.048		-0.084	0.155	0.785		Acp5,BCL2L14,CCDC125,MACC1,Oasl2
RAF1	-1.09	kinase	Activated	2	1.894		0.053	0.157	0.787		CDKN1A,EGR1,INS,TRAF1
TAF7L	-1.032	transcription regulator		1.964	1.755		0.106	0.229	0.797		AK1,AZIN2,SPATA6,TSKS
Pkc(s)		group	Activated	2.425	2.243		0.075	0.264	0.819		CDKN1A,CYP2A6 (includes others),EGR1,Flg,LOR,MUC5AC,NOTCH4
L-glutamic acid		chemical - endogenous mammalian	Activated	2.169	2.021		0.068	0.282	0.824		ASL,CDKN1A,EGR1,IFNA4,PLIN2
bexarotene		chemical drug		1.89	1.71		0.068	0.288	0.824		CCDC107,CLIC6,CPLX1,FABP7,GRIN3A,GSX2,MYOD1
CTCF	-1.334	transcription regulator		1.982	1.919		0.032	0.301	0.824		ADRA2C,CDKN1A,EGR1,PCDHB2,PRSS50
CDKN2A	3.022	transcription regulator		1.977	1.853		0.04	0.312	0.84		AK1,CDKN1A,Cxcl11,EGR1,Esrra,GAS7,GRN,IL11,LIN9,P4HA2
TSC1	1.071	other		1.94	1.917		0.012	0.33	0.84		FOXO3,LECT2,NIBAN1,RPS6KB1
SRC	1.054	kinase		1.982	1.892		0.046	0.376	0.866		CDKN1A,MCL1,MYOD1,POU5F1
SP110		transcription regulator		-1.89	-1.826		-0.024	0.468	0.904		GRN,MCL1,OAS3,P2RX7,SUMO3,TAF5,TIA1
PPIF	1.141	enzyme	Activated	2.183	2.171		0.006	0.519	0.914		ARHGAP22,Cxcl11,CXCL12,PF4,Serpina3h
BCL6	1.106	transcription regulator		-1.951	-1.867		-0.043	0.53	0.915		CGAS,Gzmb,PDCD1LG2,PDCD4,PLA2G4A,STAT6,TRMT13,UBA7
IL1		group		-1.912	-2.111		0.075	1	1		ADAMTS5,IL11,IL17RD,INHBA,ITGB2,NR1H4,PLA2G4A,SERPINB2,SLC2A3
PD98059		chemical - kinase inhibitor	Inhibited	-2.061	-1.93		-0.064	1	1		CDKN1A,EGR1,MCL1,MYOD1,TRAF1
cyclosporin A		biologic drug		-1.982	-1.889		-0.047	1	1		CASP2,CDKN1A,Flg,LOR,TANK
SOCS1	-1.245	other		-1.919	-1.729		-0.099	1	1		CDKN1A,Gzmb,Oasl2,STAT6
NFkB (complex)		complex		1.97	1.747		0.086	1	1		ADRA2C,CD7,IFNA4,IKBKE,MUC5AC,PIM2,SERPINB2,TRAF1,ZC3H12A
tetradecanoylphorbol acetate		chemical drug		1.996	1.796		0.05	1	1		AMER2,CDKN1A,CRX,Cxcl11,CYP2A6 (includes others),EGR1,Flg,IKBKE,IL11,INHBA,KRT71,Krtap19-5,LOR,MCL1,Mill1,MUC5AC,PCSK2,PES1,RAB36,SERPINB2,TRAF1
CSF3	1.032	cytokine		1.886	1.819		0.035	1	1		CXCL12,EGR1,ITGB2,MCL1
trichostatin A		chemical drug		1.944	1.855		0.046	1	1		ADAMTS5,CDKN1A,LAT,MTO1,POU5F1
nitric oxide		chemical - endogenous mammalian		1.98	1.87		0.055	1	1		CDKN1A,CXCL12,EGR1,RHBDF2
PPARG	1.089	ligand-dependent nuclear receptor	Activated	2.01	1.889		0.039	1	1		ATP4A,CDKN1A,GSTA3,KLB,MUC5AC,PF4,PLIN2,PLIN4,PLIN5,PTPRF,SMO,TBC1D2,Wap
MAPK1	1.025	kinase		1.98	1.978		0.001	1	1		CDKN1A,EGR1,GMNN,Gstt3,POU5F1
CSF1	-1.016	cytokine	Activated	2.17	2.004		0.077	1	1		Acp5,CALCR,CDKN1A,EGR1,GAS7,IKBKE
TLR4	1.105	transmembrane receptor	Activated	2.236	2.065		0.077	1	1		CMA1,Cxcl11,HELZ2,IFNA4,INHBA,ORMDL1,TRAF1,USP12,ZC3H12A
tretinoin		chemical - endogenous mammalian	Activated	2.345	2.118		0.045	1	1		Acp5,ADAMTS5,CALCR,CBFB,CDKN1A,CHST10,EGR1,ELN,GJB1,GMNN,GRM2,Gzmb,HOXA2,IFNA4,IGFBP4,IKZF1,INHBA,ITGB2,MAPK8IP3,MRAS,MXD4,MYOD1,P2RX7,P4HA2,PDYN,PLIN2,POU5F1,PTP4A3,SALL4,SERPINB2,SOX3,STRA8,Tdh,UBA7
HNF1A	-1.02	transcription regulator	Activated	2.449	2.208		0.099	1	1		ATP4A,C8B,CCL28,NR1H4,ORMDL1,SEMA4A
Interferon alpha		group	Activated	2.412	2.232		0.074	1	1		CDKN1A,Gzmb,IL11,MCL1,OAS3,Oasl2
rosiglitazone		chemical drug	Activated	2.767	2.711		0.02	1	1		ADIPOR1,CDKN1A,COX4I1,GSTA3,INHBA,KLB,Mup1 (includes others),NDUFV3,PLIN2,PLIN5

## Sheet: MUT1 vs CTR1 CP
Ingenuity Canonical Pathways	-log(p-value)	p-value	-log(B-H p-value)	B-H p-value	Ratio	z-score	Molecules
Valine Degradation I	2.23	0.00588844	<1.3	>0.05	0.167	NaN	AUH,BCAT2,HIBCH
Leucine Degradation I	1.84	0.0144544	<1.3	>0.05	0.222	NaN	AUH,BCAT2
Prostanoid Biosynthesis	1.75	0.0177828	<1.3	>0.05	0.2	NaN	PTGDS,PTGIS
TNFR2 Signaling	1.61	0.0245471	<1.3	>0.05	0.1	NaN	Naip1 (includes others),NFKBIB,TNFRSF1B
Retinoate Biosynthesis I	1.54	0.0288403	<1.3	>0.05	0.0938	NaN	ADH7,RDH10,RDH11
Relaxin Signaling	1.46	0.0346737	<1.3	>0.05	0.0479	2	APEX1,GNAZ,GNG2,GUCY2D,NFKBIB,PDE6G,VEGFA
Isoleucine Degradation I	1.41	0.0389045	<1.3	>0.05	0.133	NaN	AUH,BCAT2
GDP-L-fucose Biosynthesis I (from GDP-D-mannose)	1.38	0.0416869	<1.3	>0.05	0.5	NaN	TSTA3
NF-κB Signaling	0.332	0.465586	<1.3	>0.05	0.024	2	KDR,NFKBIB,NTRK2,TNFRSF1B
Adrenomedullin signaling pathway	0	1	<1.3	>0.05	0.0208	2	GUCY2D,KCNQ3,PLCL1,TFAP2E
Hepatic Fibrosis Signaling Pathway	0	1	<1.3	>0.05	0.0114	2	KDR,NFKBIB,TNFRSF1B,VEGFA
Amyotrophic Lateral Sclerosis Signaling	1.3	0.0501187	<1.3	>0.05	0.0526	-0.447	CASP1,GDNF,GRIN3A,Naip1 (includes others),VEGFA
Cardiac β-adrenergic Signaling	1.24	0.057544	<1.3	>0.05	0.0458	-1	AKAP11,APEX1,GNG2,PDE6G,PPP1R1A,PPP1R3D
The Visual Cycle	1.23	0.0588844	<1.3	>0.05	0.105	NaN	RDH10,RDH11
Tyrosine Biosynthesis IV	1.21	0.0616595	<1.3	>0.05	0.333	NaN	PCBD2
STAT3 Pathway	1.19	0.0645654	<1.3	>0.05	0.0444	1.342	IL7R,KDR,NTRK2,PIAS3,PTPN2,VEGFA
Nur77 Signaling in T Lymphocytes	1.12	0.0758578	<1.3	>0.05	0.0638	NaN	CABIN1,HLA-DOA,SIN3B
B Cell Development	1.11	0.0776247	<1.3	>0.05	0.0909	NaN	HLA-DOA,IL7R
Pyruvate Fermentation to Lactate	1.09	0.0812831	<1.3	>0.05	0.25	NaN	LDHAL6B
Phenylalanine Degradation I (Aerobic)	1.09	0.0812831	<1.3	>0.05	0.25	NaN	PCBD2
SPINK1 Pancreatic Cancer Pathway	1	0.1	<1.3	>0.05	0.0566	NaN	CPA5,KLK13,KLK8
Serine Biosynthesis	0.996	0.100925	<1.3	>0.05	0.2	NaN	PSAT1
Tetrapyrrole Biosynthesis II	0.996	0.100925	<1.3	>0.05	0.2	NaN	UROS
Death Receptor Signaling	0.959	0.109901	<1.3	>0.05	0.046	0	LIMK1,Naip1 (includes others),NFKBIB,TNFRSF1B
Pentose Phosphate Pathway (Non-oxidative Branch)	0.921	0.11995	<1.3	>0.05	0.167	NaN	TALDO1
Endocannabinoid Neuronal Synapse Pathway	0.9	0.125893	<1.3	>0.05	0.0397	0.447	DAGLA,GNG2,GRIN3A,KCNJ5,PLCL1
Induction of Apoptosis by HIV1	0.879	0.13213	<1.3	>0.05	0.05	NaN	Naip1 (includes others),NFKBIB,TNFRSF1B
Eicosanoid Signaling	0.866	0.136144	<1.3	>0.05	0.0492	NaN	PLAAT5,PTGDS,PTGIS
Role of RIG1-like Receptors in Antiviral Innate Immunity	0.863	0.137088	<1.3	>0.05	0.0645	NaN	IFNA4,NFKBIB
G Protein Signaling Mediated by Tubby	0.863	0.137088	<1.3	>0.05	0.0645	NaN	GNG2,TUB
Superpathway of Serine and Glycine Biosynthesis I	0.86	0.138038	<1.3	>0.05	0.143	NaN	PSAT1
Neuropathic Pain Signaling In Dorsal Horn Neurons	0.821	0.151008	<1.3	>0.05	0.0408	1	GRIN3A,KCNQ3,NTRK2,PLCL1
DNA Methylation and Transcriptional Repression Signaling	0.818	0.152055	<1.3	>0.05	0.0606	NaN	H4-16,H4C2
Inhibition of Angiogenesis by TSP1	0.818	0.152055	<1.3	>0.05	0.0606	NaN	KDR,VEGFA
Protein Kinase A Signaling	0.804	0.157036	<1.3	>0.05	0.0297	0.333	AKAP11,APEX1,CDKN3,DUSP6,GNG2,NFKBIB,PDE6G,PGP,PLCL1,PPP1R3D,PTPN2
TWEAK Signaling	0.799	0.158855	<1.3	>0.05	0.0588	NaN	Naip1 (includes others),NFKBIB
Heme Biosynthesis II	0.759	0.174181	<1.3	>0.05	0.111	NaN	UROS
TREM1 Signaling	0.752	0.177011	<1.3	>0.05	0.0435	NaN	CASP1,Naip1 (includes others),NLRP12
Ephrin B Signaling	0.728	0.187068	<1.3	>0.05	0.0423	NaN	GNAZ,GNG2,LIMK1
Intrinsic Prothrombin Activation Pathway	0.724	0.188799	<1.3	>0.05	0.0526	NaN	KLK13,KLK8
Retinol Biosynthesis	0.724	0.188799	<1.3	>0.05	0.0526	NaN	RDH10,RDH11
Role of Lipids/Lipid Rafts in the Pathogenesis of Influenza	0.719	0.190985	<1.3	>0.05	0.1	NaN	IFNA4
Pentose Phosphate Pathway	0.719	0.190985	<1.3	>0.05	0.1	NaN	TALDO1
Mechanisms of Viral Exit from Host Cells	0.706	0.196789	<1.3	>0.05	0.0513	NaN	LMNB2,VPS36
Nicotine Degradation III	0.688	0.205116	<1.3	>0.05	0.05	NaN	ADH7,CYP2C18
Purine Nucleotides De Novo Biosynthesis II	0.682	0.20797	<1.3	>0.05	0.0909	NaN	IMPDH1
RAR Activation	0.678	0.209894	<1.3	>0.05	0.0316	NaN	ADH7,NCOA1,RDH10,RDH11,SMARCD2,VEGFA
tRNA Splicing	0.674	0.211836	<1.3	>0.05	0.0488	NaN	APEX1,PDE6G
IL-8 Signaling	0.67	0.213796	<1.3	>0.05	0.0314	1.342	ANGPT2,GNG2,KDR,LIMK1,NFKBIB,VEGFA
BER pathway	0.648	0.224905	<1.3	>0.05	0.0833	NaN	APEX1
Granzyme A Signaling	0.618	0.240991	<1.3	>0.05	0.0769	NaN	APEX1
Urate Biosynthesis/Inosine 5'-phosphate Degradation	0.618	0.240991	<1.3	>0.05	0.0769	NaN	IMPDH1
DNA Double-Strand Break Repair by Homologous Recombination	0.59	0.25704	<1.3	>0.05	0.0714	NaN	RAD52
DNA Double-Strand Break Repair by Non-Homologous End Joining	0.59	0.25704	<1.3	>0.05	0.0714	NaN	XRCC4
Colanic Acid Building Blocks Biosynthesis	0.59	0.25704	<1.3	>0.05	0.0714	NaN	TSTA3
TNFR1 Signaling	0.573	0.267301	<1.3	>0.05	0.0417	NaN	Naip1 (includes others),NFKBIB
Phototransduction Pathway	0.573	0.267301	<1.3	>0.05	0.0417	NaN	GUCY2D,PDE6G
Synaptic Long Term Potentiation	0.572	0.267917	<1.3	>0.05	0.032	-1	GRIN3A,PLCL1,PPP1R1A,PPP1R3D
White Adipose Tissue Browning Pathway	0.572	0.267917	<1.3	>0.05	0.032	1	ANGPT2,FGF21,KDR,VEGFA
Granzyme B Signaling	0.564	0.272898	<1.3	>0.05	0.0667	NaN	LMNB2
Role of NFAT in Regulation of the Immune Response	0.562	0.274157	<1.3	>0.05	0.0299	NaN	CABIN1,GNAZ,GNG2,HLA-DOA,NFKBIB
Nicotine Degradation II	0.561	0.274789	<1.3	>0.05	0.0408	NaN	ADH7,CYP2C18
IL-1 Signaling	0.542	0.287078	<1.3	>0.05	0.0337	NaN	GNAZ,GNG2,NFKBIB
Purine Nucleotides Degradation II (Aerobic)	0.541	0.28774	<1.3	>0.05	0.0625	NaN	IMPDH1
Activation of IRF by Cytosolic Pattern Recognition Receptors	0.538	0.289734	<1.3	>0.05	0.0392	NaN	IFNA4,NFKBIB
Role of PI3K/AKT Signaling in the Pathogenesis of Influenza	0.538	0.289734	<1.3	>0.05	0.0392	NaN	IFNA4,NFKBIB
OX40 Signaling Pathway	0.538	0.289734	<1.3	>0.05	0.0392	NaN	HLA-DOA,NFKBIB
Transcriptional Regulatory Network in Embryonic Stem Cells	0.538	0.289734	<1.3	>0.05	0.0392	NaN	H4-16,H4C2
Nitric Oxide Signaling in the Cardiovascular System	0.509	0.309742	<1.3	>0.05	0.0323	NaN	GUCY2D,KDR,VEGFA
Calcium-induced T Lymphocyte Apoptosis	0.503	0.314051	<1.3	>0.05	0.037	NaN	CABIN1,HLA-DOA
MSP-RON Signaling Pathway	0.503	0.314051	<1.3	>0.05	0.037	NaN	KLK13,KLK8
Ephrin Receptor Signaling	0.502	0.314775	<1.3	>0.05	0.0282	0	GNAZ,GNG2,GRIN3A,LIMK1,VEGFA
Necroptosis Signaling Pathway	0.502	0.314775	<1.3	>0.05	0.0296	1	CASP1,IFNA4,TIMM9,TNFRSF1B
Endothelin-1 Signaling	0.496	0.319154	<1.3	>0.05	0.0281	0	CASP1,GNAZ,GUCY2D,PLAAT5,PLCL1
G-Protein Coupled Receptor Signaling	0.487	0.325837	<1.3	>0.05	0.0263	NaN	APEX1,CALCR,CCR4,DUSP6,HTR2C,NFKBIB,PDE6G
Phospholipases	0.483	0.328852	<1.3	>0.05	0.0357	NaN	PLAAT5,PLCL1
Glutamate Receptor Signaling	0.483	0.328852	<1.3	>0.05	0.0357	NaN	GNG2,GRIN3A
T Cell Exhaustion Signaling Pathway	0.483	0.328852	<1.3	>0.05	0.029	NaN	HLA-DOA,IFNA4,KDR,VEGFA
Inflammasome pathway	0.479	0.331894	<1.3	>0.05	0.0526	NaN	CASP1
Apoptosis Signaling	0.478	0.33266	<1.3	>0.05	0.0309	NaN	Naip1 (includes others),NFKBIB,TNFRSF1B
Role of Pattern Recognition Receptors in Recognition of Bacteria and Viruses	0.47	0.338844	<1.3	>0.05	0.0286	NaN	CASP1,IFNA4,Oas1d (includes others),OSM
Type I Diabetes Mellitus Signaling	0.47	0.338844	<1.3	>0.05	0.0306	NaN	HLA-DOA,NFKBIB,TNFRSF1B
Neuroinflammation Signaling Pathway	0.456	0.349945	<1.3	>0.05	0.0256	1.134	CASP1,GDNF,GRIN3A,HLA-DOA,IFNA4,KCNJ5,Naip1 (includes others)
Antioxidant Action of Vitamin C	0.456	0.349945	<1.3	>0.05	0.03	NaN	NFKBIB,PLAAT5,PLCL1
PPAR Signaling	0.456	0.349945	<1.3	>0.05	0.03	NaN	NCOA1,NFKBIB,TNFRSF1B
Role of JAK1, JAK2 and TYK2 in Interferon Signaling	0.444	0.359749	<1.3	>0.05	0.0476	NaN	PTPN2
IL-17A Signaling in Airway Cells	0.435	0.367282	<1.3	>0.05	0.0328	NaN	MUC5AC,NFKBIB
Wnt/Ca+ pathway	0.435	0.367282	<1.3	>0.05	0.0328	NaN	PDE6G,PLCL1
Bupropion Degradation	0.428	0.37325	<1.3	>0.05	0.0455	NaN	CYP2C18
Pyrimidine Deoxyribonucleotides De Novo Biosynthesis I	0.428	0.37325	<1.3	>0.05	0.0455	NaN	RRM2
T Helper Cell Differentiation	0.418	0.381944	<1.3	>0.05	0.0317	NaN	HLA-DOA,TNFRSF1B
Role of PKR in Interferon Induction and Antiviral Response	0.415	0.384592	<1.3	>0.05	0.0283	NaN	CASP1,IFNA4,NFKBIB
Dendritic Cell Maturation	0.413	0.386367	<1.3	>0.05	0.0267	1	HLA-DOA,NFKBIB,PLCL1,TNFRSF1B
Glycolysis I	0.413	0.386367	<1.3	>0.05	0.0435	NaN	PGK2
Apelin Cardiac Fibroblast Signaling Pathway	0.413	0.386367	<1.3	>0.05	0.0435	NaN	ANGPT2
HIF1α Signaling	0.409	0.389942	<1.3	>0.05	0.028	NaN	APEX1,NCOA1,VEGFA
Role of Wnt/GSK-3β Signaling in the Pathogenesis of Influenza	0.409	0.389942	<1.3	>0.05	0.0312	NaN	IFNA4,NCOA1
eNOS Signaling	0.408	0.390841	<1.3	>0.05	0.0265	NaN	AQP3,CHRNA2,KDR,VEGFA
Gluconeogenesis I	0.399	0.399025	<1.3	>0.05	0.0417	NaN	PGK2
Gαq Signaling	0.397	0.400867	<1.3	>0.05	0.0261	NaN	CALCR,GNG2,HTR2C,NFKBIB
Granulocyte Adhesion and Diapedesis	0.393	0.404576	<1.3	>0.05	0.026	NaN	Cxcl11,PF4,SDC4,TNFRSF1B
Role of JAK family kinases in IL-6-type Cytokine Signaling	0.385	0.412098	<1.3	>0.05	0.04	NaN	OSM
Glutathione-mediated Detoxification	0.385	0.412098	<1.3	>0.05	0.04	NaN	Gsta4
IL-12 Signaling and Production in Macrophages	0.384	0.413048	<1.3	>0.05	0.027	NaN	IFNA4,NCOA1,NFKBIB
Dopamine-DARPP32 Feedback in cAMP Signaling	0.377	0.419759	<1.3	>0.05	0.0255	NaN	GRIN3A,KCNJ5,PLCL1,PPP1R3D
Ethanol Degradation II	0.373	0.423643	<1.3	>0.05	0.0385	NaN	ADH7
GPCR-Mediated Integration of Enteroendocrine Signaling Exemplified by an L Cell	0.37	0.42658	<1.3	>0.05	0.029	NaN	GALR1,PLCL1
Caveolar-mediated Endocytosis Signaling	0.363	0.433511	<1.3	>0.05	0.0286	NaN	COPG1,FLOT2
IL-15 Production	0.362	0.43451	<1.3	>0.05	0.0261	NaN	FLT3LG,KDR,NTRK2
Role of Hypercytokinemia/hyperchemokinemia in the Pathogenesis of Influenza	0.361	0.435512	<1.3	>0.05	0.037	NaN	IFNA4
Acetone Degradation I (to Methylglyoxal)	0.361	0.435512	<1.3	>0.05	0.037	NaN	CYP2C18
Small Cell Lung Cancer Signaling	0.356	0.440555	<1.3	>0.05	0.0282	NaN	NFKBIB,PIAS3
Systemic Lupus Erythematosus Signaling	0.354	0.442588	<1.3	>0.05	0.0247	NaN	CD22,IFNA4,LSM4,PIM2
Sperm Motility	0.35	0.446684	<1.3	>0.05	0.0239	NaN	FLT3LG,KDR,NTRK2,PLAAT5,PLCL1
Noradrenaline and Adrenaline Degradation	0.349	0.447713	<1.3	>0.05	0.0357	NaN	ADH7
Antigen Presentation Pathway	0.349	0.447713	<1.3	>0.05	0.0357	NaN	HLA-DOA
Dopamine Receptor Signaling	0.349	0.447713	<1.3	>0.05	0.0278	NaN	PPP1R3D,PRL
Hypoxia Signaling in the Cardiovascular System	0.349	0.447713	<1.3	>0.05	0.0278	NaN	NFKBIB,VEGFA
Angiopoietin Signaling	0.335	0.462381	<1.3	>0.05	0.027	NaN	ANGPT2,NFKBIB
G Beta Gamma Signaling	0.334	0.463447	<1.3	>0.05	0.025	NaN	GNAZ,GNG2,KCNJ5
Cdc42 Signaling	0.33	0.467735	<1.3	>0.05	0.0248	NaN	CDC42EP2,HLA-DOA,LIMK1
Autoimmune Thyroid Disease Signaling	0.327	0.470977	<1.3	>0.05	0.0333	NaN	HLA-DOA
Interferon Signaling	0.327	0.470977	<1.3	>0.05	0.0333	NaN	PTPN2
IL-6 Signaling	0.324	0.474242	<1.3	>0.05	0.0246	NaN	NFKBIB,TNFRSF1B,VEGFA
Cellular Effects of Sildenafil (Viagra)	0.32	0.47863	<1.3	>0.05	0.0244	NaN	GUCY2D,KCNQ3,PLCL1
cAMP-mediated signaling	0.319	0.479733	<1.3	>0.05	0.023	0	AKAP11,APEX1,CCR4,DUSP6,PDE6G
4-1BB Signaling in T Lymphocytes	0.317	0.481948	<1.3	>0.05	0.0323	NaN	NFKBIB
MIF-mediated Glucocorticoid Regulation	0.317	0.481948	<1.3	>0.05	0.0323	NaN	NFKBIB
Fatty Acid β-oxidation I	0.317	0.481948	<1.3	>0.05	0.0323	NaN	AUH
Antiproliferative Role of Somatostatin Receptor 2	0.316	0.483059	<1.3	>0.05	0.026	NaN	GNG2,GUCY2D
Thyroid Cancer Signaling	0.316	0.483059	<1.3	>0.05	0.026	NaN	GDNF,NTRK2
Reelin Signaling in Neurons	0.31	0.489779	<1.3	>0.05	0.024	NaN	GRIN3A,LIMK1,NDEL1
PTEN Signaling	0.31	0.489779	<1.3	>0.05	0.024	NaN	KDR,MAGIX,NTRK2
Circadian Rhythm Signaling	0.307	0.493174	<1.3	>0.05	0.0312	NaN	GRIN3A
Primary Immunodeficiency Signaling	0.307	0.493174	<1.3	>0.05	0.0312	NaN	IL7R
IL-17A Signaling in Fibroblasts	0.307	0.493174	<1.3	>0.05	0.0312	NaN	NFKBIB
Role of JAK2 in Hormone-like Cytokine Signaling	0.307	0.493174	<1.3	>0.05	0.0312	NaN	PRL
Role of BRCA1 in DNA Damage Response	0.305	0.49545	<1.3	>0.05	0.0253	NaN	FANCD2,SMARCD2
Complement System	0.298	0.503501	<1.3	>0.05	0.0303	NaN	CD46
VEGF Family Ligand-Receptor Interactions	0.292	0.510505	<1.3	>0.05	0.0247	NaN	KDR,VEGFA
PEDF Signaling	0.292	0.510505	<1.3	>0.05	0.0247	NaN	GDNF,NFKBIB
Graft-versus-Host Disease Signaling	0.289	0.514044	<1.3	>0.05	0.0294	NaN	HLA-DOA
Androgen Signaling	0.279	0.526017	<1.3	>0.05	0.0227	NaN	GNAZ,GNG2,NCOA1
Synaptic Long Term Depression	0.277	0.528445	<1.3	>0.05	0.0221	NaN	GNAZ,GUCY2D,PLAAT5,PLCL1
Role of Cytokines in Mediating Communication between Immune Cells	0.272	0.534564	<1.3	>0.05	0.0278	NaN	IFNA4
Notch Signaling	0.272	0.534564	<1.3	>0.05	0.0278	NaN	DLL3
Ceramide Signaling	0.266	0.542001	<1.3	>0.05	0.0233	NaN	SPHK2,TNFRSF1B
Estrogen Biosynthesis	0.264	0.544503	<1.3	>0.05	0.027	NaN	CYP2C18
tRNA Charging	0.264	0.544503	<1.3	>0.05	0.027	NaN	CARS1
Acute Myeloid Leukemia Signaling	0.256	0.554626	<1.3	>0.05	0.0227	NaN	FLT3LG,PIM2
Serotonin Receptor Signaling	0.256	0.554626	<1.3	>0.05	0.0263	NaN	HTR2C
MIF Regulation of Innate Immunity	0.249	0.563638	<1.3	>0.05	0.0256	NaN	NFKBIB
Allograft Rejection Signaling	0.249	0.563638	<1.3	>0.05	0.0256	NaN	HLA-DOA
April Mediated Signaling	0.249	0.563638	<1.3	>0.05	0.0256	NaN	NFKBIB
Melatonin Degradation I	0.249	0.563638	<1.3	>0.05	0.0256	NaN	CYP2C18
Triacylglycerol Degradation	0.249	0.563638	<1.3	>0.05	0.0256	NaN	NDST4
Dermatan Sulfate Biosynthesis (Late Stages)	0.249	0.563638	<1.3	>0.05	0.0256	NaN	NDST4
Gustation Pathway	0.247	0.566239	<1.3	>0.05	0.0214	NaN	APEX1,GNG2,PDE6G
PD-1, PD-L1 cancer immunotherapy pathway	0.247	0.566239	<1.3	>0.05	0.0222	NaN	HLA-DOA,TNFRSF1B
Oxidative Phosphorylation	0.243	0.571479	<1.3	>0.05	0.022	NaN	NDUFB2,UQCRC1
B Cell Activating Factor Signaling	0.236	0.580764	<1.3	>0.05	0.0244	NaN	NFKBIB
Chondroitin Sulfate Biosynthesis (Late Stages)	0.236	0.580764	<1.3	>0.05	0.0244	NaN	NDST4
Oncostatin M Signaling	0.229	0.590201	<1.3	>0.05	0.0238	NaN	OSM
Bladder Cancer Signaling	0.229	0.590201	<1.3	>0.05	0.0213	NaN	FGF21,VEGFA
Serotonin Degradation	0.229	0.590201	<1.3	>0.05	0.0238	NaN	ADH7
Retinoic acid Mediated Apoptosis Signaling	0.223	0.598412	<1.3	>0.05	0.0233	NaN	IFNA4
Superpathway of Melatonin Degradation	0.223	0.598412	<1.3	>0.05	0.0233	NaN	CYP2C18
iNOS Signaling	0.217	0.606736	<1.3	>0.05	0.0227	NaN	NFKBIB
nNOS Signaling in Neurons	0.211	0.615177	<1.3	>0.05	0.0222	NaN	GRIN3A
Ephrin A Signaling	0.205	0.623735	<1.3	>0.05	0.0217	NaN	LIMK1
FAT10 Cancer Signaling Pathway	0.205	0.623735	<1.3	>0.05	0.0217	NaN	TNFRSF1B
Estrogen Receptor Signaling	0	1	<1.3	>0.05	0.0191	0.816	GNAZ,GNG2,LIMK1,NCOA1,PLCL1,VEGFA
Osteoarthritis Pathway	0	1	<1.3	>0.05	0.0206	1	CASP1,SDC4,TNFRSF1B,VEGFA
Systemic Lupus Erythematosus In B Cell Signaling Pathway	0	1	<1.3	>0.05	0.0207	1.342	CD22,IFNA4,OSM,PAG1,PIM2
Cardiac Hypertrophy Signaling (Enhanced)	0	1	<1.3	>0.05	0.0171	1.414	APEX1,FGF21,GNG2,IL7R,OSM,PDE6G,PLCL1,TNFRSF1B
Glucocorticoid Receptor Signaling	0	1	<1.3	>0.05	0.013	NaN	NCOA1,NFKBIB,PRL,SMARCD2
Natural Killer Cell Signaling	0	1	<1.3	>0.05	0.00595	NaN	LIMK1
IL-10 Signaling	0	1	<1.3	>0.05	0.0152	NaN	NFKBIB
Axonal Guidance Signaling	0	1	<1.3	>0.05	0.0151	NaN	ADAMTS7,GNAZ,GNG2,LIMK1,NTRK2,PLCL1,VEGFA
Actin Cytoskeleton Signaling	0	1	<1.3	>0.05	0.00962	NaN	FGF21,LIMK1
Huntington's Disease Signaling	0	1	<1.3	>0.05	0.00889	NaN	CASP1,GNG2
NRF2-mediated Oxidative Stress Response	0	1	<1.3	>0.05	0.00562	NaN	CCT7
PPARα/RXRα Activation	0	1	<1.3	>0.05	0.0169	NaN	CYP2C18,NFKBIB,PLCL1
LPS/IL-1 Mediated Inhibition of RXR Function	0	1	<1.3	>0.05	0.0202	NaN	ABCG1,NCOA1,NDST4,TNFRSF1B
Acute Phase Response Signaling	0	1	<1.3	>0.05	0.0181	NaN	NFKBIB,OSM,TNFRSF1B
Hepatic Cholestasis	0	1	<1.3	>0.05	0.0174	NaN	NFKBIB,OSM,TNFRSF1B
LXR/RXR Activation	0	1	<1.3	>0.05	0.0189	NaN	ABCG1,TNFRSF1B
Hepatic Fibrosis / Hepatic Stellate Cell Activation	0	1	<1.3	>0.05	0.0168	NaN	KDR,TNFRSF1B,VEGFA
Mitochondrial Dysfunction	0	1	<1.3	>0.05	0.0132	NaN	NDUFB2,UQCRC1
VDR/RXR Activation	0	1	<1.3	>0.05	0.0128	NaN	NCOA1
PXR/RXR Activation	0	1	<1.3	>0.05	0.0172	NaN	NCOA1
Tight Junction Signaling	0	1	<1.3	>0.05	0.0123	NaN	TJP3,TNFRSF1B
TR/RXR Activation	0	1	<1.3	>0.05	0.0125	NaN	NCOA1
Regulation of Actin-based Motility by Rho	0	1	<1.3	>0.05	0.0116	NaN	LIMK1
Erythropoietin Signaling	0	1	<1.3	>0.05	0.0132	NaN	NFKBIB
14-3-3-mediated Signaling	0	1	<1.3	>0.05	0.00806	NaN	PLCL1
α-Adrenergic Signaling	0	1	<1.3	>0.05	0.0108	NaN	GNG2
Clathrin-mediated Endocytosis Signaling	0	1	<1.3	>0.05	0.0112	NaN	FGF21,VEGFA
Fcγ Receptor-mediated Phagocytosis in Macrophages and Monocytes	0	1	<1.3	>0.05	0.0109	NaN	FYB1
LPS-stimulated MAPK Signaling	0	1	<1.3	>0.05	0.0125	NaN	NFKBIB
NF-κB Activation by Viruses	0	1	<1.3	>0.05	0.0123	NaN	NFKBIB
CCR5 Signaling in Macrophages	0	1	<1.3	>0.05	0.0116	NaN	GNG2
CD40 Signaling	0	1	<1.3	>0.05	0.0159	NaN	NFKBIB
CD27 Signaling in Lymphocytes	0	1	<1.3	>0.05	0.0192	NaN	NFKBIB
fMLP Signaling in Neutrophils	0	1	<1.3	>0.05	0.0177	NaN	GNG2,NFKBIB
CXCR4 Signaling	0	1	<1.3	>0.05	0.0123	NaN	GNAZ,GNG2
CCR3 Signaling in Eosinophils	0	1	<1.3	>0.05	0.0172	NaN	GNG2,LIMK1
CD28 Signaling in T Helper Cells	0	1	<1.3	>0.05	0.0185	NaN	HLA-DOA,NFKBIB
Melatonin Signaling	0	1	<1.3	>0.05	0.0147	NaN	PLCL1
Factors Promoting Cardiogenesis in Vertebrates	0	1	<1.3	>0.05	0.00699	NaN	PLCL1
Semaphorin Signaling in Neurons	0	1	<1.3	>0.05	0.0179	NaN	LIMK1
Thrombin Signaling	0	1	<1.3	>0.05	0.0149	NaN	GNAZ,GNG2,PLCL1
Cardiac Hypertrophy Signaling	0	1	<1.3	>0.05	0.013	NaN	GNAZ,GNG2,PLCL1
CDK5 Signaling	0	1	<1.3	>0.05	0.0192	NaN	NTRK2,PPP1R3D
iCOS-iCOSL Signaling in T Helper Cells	0	1	<1.3	>0.05	0.02	NaN	HLA-DOA,NFKBIB
Molecular Mechanisms of Cancer	0	1	<1.3	>0.05	0.0106	NaN	FANCD2,GNAZ,Naip1 (includes others),NFKBIB
Corticotropin Releasing Hormone Signaling	0	1	<1.3	>0.05	0.0142	NaN	GUCY2D,VEGFA
HMGB1 Signaling	0	1	<1.3	>0.05	0.0132	NaN	OSM,TNFRSF1B
FLT3 Signaling in Hematopoietic Progenitor Cells	0	1	<1.3	>0.05	0.0127	NaN	FLT3LG
GNRH Signaling	0	1	<1.3	>0.05	0.00599	NaN	GNG2
Human Embryonic Stem Cell Pluripotency	0	1	<1.3	>0.05	0.00758	NaN	NTRK2
ATM Signaling	0	1	<1.3	>0.05	0.0108	NaN	FANCD2
Germ Cell-Sertoli Cell Junction Signaling	0	1	<1.3	>0.05	0.00617	NaN	LIMK1
Aldosterone Signaling in Epithelial Cells	0	1	<1.3	>0.05	0.0132	NaN	ICMT,PLCL1
Growth Hormone Signaling	0	1	<1.3	>0.05	0.0147	NaN	PRL
Prolactin Signaling	0	1	<1.3	>0.05	0.0125	NaN	PRL
CREB Signaling in Neurons	0	1	<1.3	>0.05	0.0148	NaN	GNAZ,GNG2,PLCL1
Prostate Cancer Signaling	0	1	<1.3	>0.05	0.0112	NaN	NFKBIB
Renal Cell Carcinoma Signaling	0	1	<1.3	>0.05	0.0135	NaN	VEGFA
Type II Diabetes Mellitus Signaling	0	1	<1.3	>0.05	0.0144	NaN	NFKBIB,TNFRSF1B
Production of Nitric Oxide and Reactive Oxygen Species in Macrophages	0	1	<1.3	>0.05	0.0174	NaN	NFKBIB,PPP1R3D,TNFRSF1B
Gα12/13 Signaling	0	1	<1.3	>0.05	0.00787	NaN	NFKBIB
p70S6K Signaling	0	1	<1.3	>0.05	0.00794	NaN	PLCL1
Colorectal Cancer Metastasis Signaling	0	1	<1.3	>0.05	0.00816	NaN	GNG2,VEGFA
mTOR Signaling	0	1	<1.3	>0.05	0.00518	NaN	VEGFA
Myc Mediated Apoptosis Signaling	0	1	<1.3	>0.05	0.0208	NaN	TNFRSF1B
Pancreatic Adenocarcinoma Signaling	0	1	<1.3	>0.05	0.00935	NaN	VEGFA
Sphingosine-1-phosphate Signaling	0	1	<1.3	>0.05	0.0183	NaN	CASP1,PLCL1
Crosstalk between Dendritic Cells and Natural Killer Cells	0	1	<1.3	>0.05	0.0145	NaN	TNFRSF1B
ILK Signaling	0	1	<1.3	>0.05	0.00559	NaN	VEGFA
EIF2 Signaling	0	1	<1.3	>0.05	0.0155	NaN	AGO3,RPL7L1,VEGFA
AMPK Signaling	0	1	<1.3	>0.05	0.00957	NaN	CHRNA2,SMARCD2
PAK Signaling	0	1	<1.3	>0.05	0.0108	NaN	LIMK1
Hereditary Breast Cancer Signaling	0	1	<1.3	>0.05	0.0148	NaN	FANCD2,SMARCD2
Rac Signaling	0	1	<1.3	>0.05	0.00909	NaN	LIMK1
RhoA Signaling	0	1	<1.3	>0.05	0.0169	NaN	CDC42EP2,LIMK1
Role of Osteoblasts, Osteoclasts and Chondrocytes in Rheumatoid Arthritis	0	1	<1.3	>0.05	0.0188	NaN	CALCR,Naip1 (includes others),NFKBIB,TNFRSF1B
Phospholipase C Signaling	0	1	<1.3	>0.05	0.00437	NaN	GNG2
Ovarian Cancer Signaling	0	1	<1.3	>0.05	0.0073	NaN	VEGFA
Altered T Cell and B Cell Signaling in Rheumatoid Arthritis	0	1	<1.3	>0.05	0.0128	NaN	HLA-DOA
Atherosclerosis Signaling	0	1	<1.3	>0.05	0.00926	NaN	PLAAT5
Role of Macrophages, Fibroblasts and Endothelial Cells in Rheumatoid Arthritis	0	1	<1.3	>0.05	0.0169	NaN	NFKBIB,OSM,PLCL1,TNFRSF1B,VEGFA
Regulation of eIF4 and p70S6K Signaling	0	1	<1.3	>0.05	0.00699	NaN	AGO3
Leptin Signaling in Obesity	0	1	<1.3	>0.05	0.0139	NaN	PLCL1
Role of NFAT in Cardiac Hypertrophy	0	1	<1.3	>0.05	0.0144	NaN	CABIN1,GNG2,PLCL1
Breast Cancer Regulation by Stathmin1	0	1	<1.3	>0.05	0.0181	NaN	ADGRG5,ADGRL3,CALCR,CCR4,GALR1,GNG2,GPR37L1,HTR2C,PPP1R3D,VEGFA
RANK Signaling in Osteoclasts	0	1	<1.3	>0.05	0.0116	NaN	NFKBIB
Glioblastoma Multiforme Signaling	0	1	<1.3	>0.05	0.00621	NaN	PLCL1
Neuroprotective Role of THOP1 in Alzheimer's Disease	0	1	<1.3	>0.05	0.00943	NaN	KLK8
Regulation of IL-2 Expression in Activated and Anergic T Lymphocytes	0	1	<1.3	>0.05	0.0116	NaN	NFKBIB
PKCθ Signaling in T Lymphocytes	0	1	<1.3	>0.05	0.0139	NaN	HLA-DOA,NFKBIB
Role of MAPK Signaling in the Pathogenesis of Influenza	0	1	<1.3	>0.05	0.0133	NaN	PLAAT5
PI3K Signaling in B Lymphocytes	0	1	<1.3	>0.05	0.0149	NaN	NFKBIB,PLCL1
P2Y Purigenic Receptor Signaling Pathway	0	1	<1.3	>0.05	0.0161	NaN	GNG2,PLCL1
Cell Cycle Control of Chromosomal Replication	0	1	<1.3	>0.05	0.0189	NaN	MCM8
Role of Tissue Factor in Cancer	0	1	<1.3	>0.05	0.0177	NaN	LIMK1,VEGFA
Role of IL-17A in Arthritis	0	1	<1.3	>0.05	0.0196	NaN	NFKBIB
Role of JAK1 and JAK3 in γc Cytokine Signaling	0	1	<1.3	>0.05	0.0147	NaN	IL7R
Signaling by Rho Family GTPases	0	1	<1.3	>0.05	0.0169	NaN	CDC42EP2,GNAZ,GNG2,LIMK1
RhoGDI Signaling	0	1	<1.3	>0.05	0.0173	NaN	GNAZ,GNG2,LIMK1
Sertoli Cell-Sertoli Cell Junction Signaling	0	1	<1.3	>0.05	0.00559	NaN	TJP3
Gap Junction Signaling	0	1	<1.3	>0.05	0.0156	NaN	GUCY2D,HTR2C,PLCL1
GDNF Family Ligand-Receptor Interactions	0	1	<1.3	>0.05	0.0133	NaN	GDNF
Heparan Sulfate Biosynthesis	0	1	<1.3	>0.05	0.0154	NaN	NDST4
Heparan Sulfate Biosynthesis (Late Stages)	0	1	<1.3	>0.05	0.0172	NaN	NDST4
D-myo-inositol-5-phosphate Metabolism	0	1	<1.3	>0.05	0.0135	NaN	PPP1R1A,PTPN2
Pyridoxal 5'-phosphate Salvage Pathway	0	1	<1.3	>0.05	0.0156	NaN	LIMK1
Chondroitin Sulfate Biosynthesis	0	1	<1.3	>0.05	0.0204	NaN	NDST4
Dermatan Sulfate Biosynthesis	0	1	<1.3	>0.05	0.0192	NaN	NDST4
D-myo-inositol (1,4,5,6)-Tetrakisphosphate Biosynthesis	0	1	<1.3	>0.05	0.015	NaN	PPP1R1A,PTPN2
Superpathway of Inositol Phosphate Compounds	0	1	<1.3	>0.05	0.0106	NaN	PPP1R1A,PTPN2
D-myo-inositol (3,4,5,6)-tetrakisphosphate Biosynthesis	0	1	<1.3	>0.05	0.015	NaN	PPP1R1A,PTPN2
3-phosphoinositide Degradation	0	1	<1.3	>0.05	0.0136	NaN	PPP1R1A,PTPN2
3-phosphoinositide Biosynthesis	0	1	<1.3	>0.05	0.0127	NaN	PPP1R1A,PTPN2
Salvage Pathways of Pyrimidine Ribonucleotides	0	1	<1.3	>0.05	0.011	NaN	LIMK1
Gαi Signaling	0	1	<1.3	>0.05	0.0164	NaN	CCR4,GNG2
Gαs Signaling	0	1	<1.3	>0.05	0.00962	NaN	GNG2
Agranulocyte Adhesion and Diapedesis	0	1	<1.3	>0.05	0.0182	NaN	Cxcl11,PF4,SDC4
Regulation of the Epithelial-Mesenchymal Transition Pathway	0	1	<1.3	>0.05	0.00538	NaN	FGF21
Tec Kinase Signaling	0	1	<1.3	>0.05	0.0132	NaN	GNAZ,GNG2
UVA-Induced MAPK Signaling	0	1	<1.3	>0.05	0.0104	NaN	PLCL1
Adipogenesis pathway	0	1	<1.3	>0.05	0.00794	NaN	SIN3B
HIPPO signaling	0	1	<1.3	>0.05	0.0122	NaN	PPP1R3D
ERK/MAPK Signaling	0	1	<1.3	>0.05	0.011	NaN	DUSP6,PPP1R3D
SAPK/JNK Signaling	0	1	<1.3	>0.05	0.0106	NaN	GNG2
PI3K/AKT Signaling	0	1	<1.3	>0.05	0.0117	NaN	IL7R,NFKBIB
Protein Ubiquitination Pathway	0	1	<1.3	>0.05	0.0155	NaN	SUGT1,Usp17la (includes others),USP48,USP54
FGF Signaling	0	1	<1.3	>0.05	0.0119	NaN	FGF21
JAK/Stat Signaling	0	1	<1.3	>0.05	0.0125	NaN	PIAS3
GABA Receptor Signaling	0	1	<1.3	>0.05	0.0111	NaN	KCNQ3
Xenobiotic Metabolism Signaling	0	1	<1.3	>0.05	0.00794	NaN	NCOA1,NDST4
IL-4 Signaling	0	1	<1.3	>0.05	0.0125	NaN	HLA-DOA
B Cell Receptor Signaling	0	1	<1.3	>0.05	0.0176	NaN	CD22,NFKBIB,PAG1
Wnt/β-catenin Signaling	0	1	<1.3	>0.05	0.012	NaN	APPL2,SOX21
Insulin Receptor Signaling	0	1	<1.3	>0.05	0.0073	NaN	PPP1R3D
Chemokine Signaling	0	1	<1.3	>0.05	0.0133	NaN	LIMK1
Neurotrophin/TRK Signaling	0	1	<1.3	>0.05	0.0133	NaN	NTRK2
p38 MAPK Signaling	0	1	<1.3	>0.05	0.00917	NaN	TNFRSF1B
VEGF Signaling	0	1	<1.3	>0.05	0.0208	NaN	KDR,VEGFA
T Cell Receptor Signaling	0	1	<1.3	>0.05	0.0098	NaN	PAG1
PDGF Signaling	0	1	<1.3	>0.05	0.0116	NaN	SPHK2
BMP signaling pathway	0	1	<1.3	>0.05	0.0123	NaN	CHRD
GPCR-Mediated Nutrient Sensing in Enteroendocrine Cells	0	1	<1.3	>0.05	0.0183	NaN	GNG2,PLCL1
Phagosome Formation	0	1	<1.3	>0.05	0.00935	NaN	PLCL1
Autophagy	0	1	<1.3	>0.05	0.0172	NaN	ATG16L1
Th1 and Th2 Activation Pathway	0	1	<1.3	>0.05	0.0136	NaN	CCR4,HLA-DOA
Th1 Pathway	0	1	<1.3	>0.05	0.0099	NaN	HLA-DOA
Th2 Pathway	0	1	<1.3	>0.05	0.0171	NaN	CCR4,HLA-DOA
IL-7 Signaling Pathway	0	1	<1.3	>0.05	0.0143	NaN	IL7R
Sirtuin Signaling Pathway	0	1	<1.3	>0.05	0.0192	NaN	APEX1,ATG16L1,DUSP6,NDUFB2,TIMM9
Opioid Signaling Pathway	0	1	<1.3	>0.05	0.0168	NaN	GNG2,GRIN3A,KCNJ5,SLC12A5
NER Pathway	0	1	<1.3	>0.05	0.0204	NaN	H4-16,H4C2
Endocannabinoid Developing Neuron Pathway	0	1	<1.3	>0.05	0.00877	NaN	GNG2
Endocannabinoid Cancer Inhibition Pathway	0	1	<1.3	>0.05	0.0145	NaN	CASP1,VEGFA
Apelin Cardiomyocyte Signaling Pathway	0	1	<1.3	>0.05	0.0104	NaN	PLCL1
Synaptogenesis Signaling Pathway	0	1	<1.3	>0.05	0.0133	NaN	CNTNAP2,GRIN3A,LIMK1,NTRK2
Systemic Lupus Erythematosus In T Cell Signaling Pathway	0	1	<1.3	>0.05	0.00971	NaN	CASP1,HLA-DOA
Senescence Pathway	0	1	<1.3	>0.05	0.00386	NaN	IFNA4
Inhibition of ARE-Mediated mRNA Degradation Pathway	0	1	<1.3	>0.05	0.0179	NaN	AGO3,TNFRSF1B
HOTAIR Regulatory Pathway	0	1	<1.3	>0.05	0.00699	NaN	AGO3
BEX2 Signaling Pathway	0	1	<1.3	>0.05	0.0137	NaN	VEGFA
Xenobiotic Metabolism CAR Signaling Pathway	0	1	<1.3	>0.05	0.0127	NaN	NCOA1,NDST4
Xenobiotic Metabolism PXR Signaling Pathway	0	1	<1.3	>0.05	0.019	NaN	NCOA1,NDST4,PPP1R3D
Calcium Signaling	0	1	<1.3	>0.05	0.0154	NaN	CABIN1,CHRNA2,GRIN3A

## Sheet: MUT1 vs CTR1 UR
Upstream Regulator	Expr Fold Change	Molecule Type	Predicted Activation State	Activation z-score	Bias-corrected z-score	Flags	Bias Term	p-value of overlap	B-H corrected p-value	Mechanistic Network	Target Molecules in Dataset
bexarotene		chemical drug		-0.333	-0.752		0.139	0.00045	0.399		GDNF,Gm1673,GRIN3A,Gsta4,LSM4,LY6H,NDUFB2,NTRK2,PCSK9
ADAM15	1.007	peptidase						0.00132	0.399		KDR,VEGFA
cabergoline		chemical drug						0.00132	0.399		GDNF,PRL
ACVRL1	1.063	kinase						0.00137	0.399		ANGPT2,KDR,VEGFA
ZC3H12C	-1.164	other		-1.964	-1.535		-0.219	0.00205	0.399		GBP6,Iigp1,Ly6a (includes others),SPO11
REG3A	1.086	enzyme		-1.964	-1.535		-0.219	0.00205	0.399		GBP6,Iigp1,Ly6a (includes others),SPO11
F2RL1	1.218	G-protein coupled receptor						0.00337	0.399		DUSP6,GBP6,Iigp1,SERPINB2,VEGFA
ARNT2	-1.504	transcription regulator		1.508	0.783		0.219	0.00367	0.399		ABCG1,ANGPT2,GDNF,H2-Q5,ICMT,IFNA4,Iigp1,SIN3B,SMARCD2,SPRR1A,VEGFA
RUNX1	1.087	transcription regulator		-0.391	-0.42		0.013	0.0042	0.399		APEX1,IL7R,Ly6a (includes others),PF4,PIM2,SLC24A3,TSPAN33,UGCG,VEGFA,ZCCHC18
GABP		complex						0.00429	0.399		IL7R,PF4
tributyltin		chemical reagent		-0.707	-0.692		-0.005	0.00468	0.399		ABCG1,CA2,EBF2,FGF21,NDST4,PARM1,PEAR1,UQCRC1
RGS10	1.249	enzyme						0.00518	0.399		CASP1,CCR4,Cxcl11,PF4,TNFRSF1B
TLX1	-1.077	transcription regulator						0.00607	0.399		GALR1,GRIN3A,KDR
SLC19A1	1.14	transporter						0.00635	0.399		CALCR,Ly6a (includes others)
diazepam		chemical drug						0.00635	0.399		NTRK2,PRL
prostaglandin E2		chemical - endogenous mammalian		1.252	1.096		0.061	0.00687	0.399		ANGPT2,AQP3,CASP1,Casp12,CYTH1,MUC5AC,MXI1,OSM,VEGFA
BNIP3L		other		1.387	1.429		-0.019	0.00706	0.399		CD22,CDKN3,CKAP2,FANCD2,RRM2
N-formyl-Met-Leu-Phe		chemical reagent						0.0071	0.399		CKAP2,NFKBIB,VEGFA
TLR3	1.096	transmembrane receptor		1.097	0.545		0.189	0.00715	0.399		ACOD1,Cxcl11,FLT3LG,GDNF,Hamp/Hamp2,IFNA4,Iigp1,TNFRSF1B,TSPAN33
EYA1	1.017	phosphatase						0.00823	0.399		GDNF,Gm2016 (includes others),Usp17la (includes others)
PTPRB	-1.17	phosphatase						0.00876	0.399		ANGPT2,EMCN
ETV6	1.279	transcription regulator						0.00876	0.399		FLI1,VEGFA
isocoumarin NM-3		chemical drug						0.00876	0.399		ANGPT2,VEGFA
RTN4	-1.013	other						0.00908	0.399		GNG2,INA,LAP3,SPRR1A
ALDH2	1.011	enzyme						0.00945	0.399		Gsta4,PSAT1,SLC7A3
FSTL1	1.14	other						0.0115	0.399		CASP1,OSM
decursin		chemical - endogenous non-mammalian						0.0115	0.399		ANGPT2,KDR
bilirubin		chemical - endogenous mammalian						0.0115	0.399		GDNF,KL
Fgf		group						0.0122	0.399		KDR,PRL,Pvr
SIM1	1.036	transcription regulator		1.265	0.607		0.208	0.013	0.399		ABCG1,ANGPT2,GDNF,H2-Q5,ICMT,IFNA4,Iigp1,SIN3B,SMARCD2,SPRR1A
cilostazol		chemical drug						0.0137	0.399		ABCG1,KDR,VEGFA
Il3	-1.038	cytokine		1.11	0.99		0.06	0.0146	0.399		Ly6a (includes others),OSM,PIM2,TNFRSF1B,Usp17la (includes others)
ATXN1	1.108	transcription regulator						0.0146	0.399		ICMT,VEGFA
amitriptyline		chemical drug						0.0146	0.399		CASP1,GDNF
alitretinoin		chemical drug		-0.254	-0.359		0.053	0.0173	0.399		ABCG1,CASP1,Casp12,Naip1 (includes others)
TOX3	1.039	transcription regulator						0.018	0.399		Gm2016 (includes others),Usp17la (includes others)
HHEX	1.123	transcription regulator						0.018	0.399		KDR,VEGFA
tetrodotoxin		chemical drug						0.018	0.399		INA,NTRK2
taurocholic acid		chemical - endogenous mammalian						0.018	0.399		KDR,VEGFA
Rp-cAMPS		chemical - kinase inhibitor						0.018	0.399		CALCR,INA
daidzein		chemical drug						0.0189	0.399		ABCG1,MUC5AC,NCOA1
NPNT	-1.49	other						0.0212	0.399		GDNF
ALAS1	-1.163	enzyme						0.0212	0.399		FGF21
AIPL1	-1.14	other						0.0212	0.399		PDE6G
INSC	-1.129	other						0.0212	0.399		KDR
NECTIN3	-1.125	other						0.0212	0.399		Pvr
MORC1	-1.033	other						0.0212	0.399		SPO11
POLB	-1.032	enzyme						0.0212	0.399		SPO11
SLC30A10	-1.029	transporter						0.0212	0.399		PRL
RDH5	-1.022	enzyme						0.0212	0.399		RDH10
CNMD	-1.014	other						0.0212	0.399		VEGFA
PBX4	-1.003	transcription regulator						0.0212	0.399		PGK2
OPN4	1.009	G-protein coupled receptor						0.0212	0.399		VEGFA
UBE2Q1	1.03	enzyme						0.0212	0.399		PRL
SLC9A6	1.046	transporter						0.0212	0.399		NTRK2
ITGA8	1.048	other						0.0212	0.399		GDNF
IL5RA	1.067	transmembrane receptor						0.0212	0.399		Usp17la (includes others)
DMC1	1.128	enzyme						0.0212	0.399		SPO11
Sry	1.153	transcription regulator						0.0212	0.399		PTGDS
IL3RA	1.195	transmembrane receptor						0.0212	0.399		Usp17la (includes others)
SEMA6A	1.328	transmembrane receptor						0.0212	0.399		KDR
12(R)-hydroxyeicosatetraenoic acid		chemical - endogenous mammalian						0.0212	0.399		MUC5AC
L-alpha-lysophosphatidylcholine, palmitoyl		chemical - endogenous mammalian						0.0212	0.399		VEGFA
BMP2/4		group						0.0212	0.399		Hamp/Hamp2
ATM/ATR		group						0.0212	0.399		RRM2
CREB-NFkB		complex						0.0212	0.399		SERPINB2
TLR7/8		group						0.0212	0.399		MCOLN2
domperidone		chemical drug						0.0212	0.399		PRL
palytoxin		chemical toxicant						0.0212	0.399		DUSP6
neocuproine		chemical reagent						0.0212	0.399		VEGFA
2,3-pentanedione		chemical - endogenous non-mammalian						0.0212	0.399		VEGFA
styrofoam		chemical reagent						0.0212	0.399		VEGFA
quipazine		chemical reagent						0.0212	0.399		PRL
RDR03027		chemical reagent						0.0212	0.399		FGF21
etomidate		chemical drug						0.0212	0.399		PRL
GNF351		chemical reagent						0.0212	0.399		FGF21
methyl cellosolve		chemical reagent						0.0212	0.399		PRL
SU5614		chemical - kinase inhibitor						0.0212	0.399		VEGFA
tyramine		chemical - endogenous mammalian						0.0212	0.399		INA
2,5-dihydroxybenzoic acid		chemical - endogenous mammalian						0.0212	0.399		ABCG1
L18-muramyl dipeptide		chemical reagent						0.0212	0.399		ACOD1
methysergide		chemical drug						0.0212	0.399		PRL
proglumide		chemical drug						0.0212	0.399		PRL
IFNB1	-1.026	cytokine		0.168	-0.005		0.072	0.0214	0.399		ACOD1,CALCR,GBP6,Hamp/Hamp2,Ifitm1,IFNA4,Oas1d (includes others),PRL,SERPINB2
NOX1	1.048	enzyme						0.0217	0.399		KDR,VEGFA
mir-135		microRNA						0.0217	0.399		CASP1,Cxcl11
pilocarpine		chemical drug						0.0217	0.399		GDNF,KCNQ3
TLR9	1.054	transmembrane receptor		0.751	0.314		0.159	0.023	0.399		ACOD1,FLT3LG,GDNF,Hamp/Hamp2,IFNA4,ORMDL1,TNFRSF1B,UGCG
SOX4	1.023	transcription regulator		-0.707	-1.086		0.134	0.0237	0.399		CASP1,DDAH2,Gm2016 (includes others),Ifitm1,KLK8,Ly6a (includes others),SLC7A3,ZCCHC18
RARB	1.008	ligand-dependent nuclear receptor		-0.186	-0.348		0.067	0.0242	0.399		FGF21,GBP6,GSDMC,Iigp1,Naip1 (includes others),ZMAT4
PLX5622		chemical drug		1.342	0.891		0.202	0.0261	0.399		CCR4,Cxcl11,OSM,PF4,VEGFA
IKBKB	1.031	kinase		1.584	1.193		0.132	0.027	0.399		ACOD1,CALCR,Cxcl11,DUSP6,IFNA4,NFKBIB,SERPINB2,TNFRSF1B,VEGFA
SIN3A	1.021	transcription regulator						0.0273	0.399		INA,MXI1,SIN3B
TNFRSF8	1.174	transmembrane receptor						0.0273	0.399		CASP1,PIM2,TMEM41B
SU6656		chemical toxicant						0.0273	0.399		CCR4,GDNF,VEGFA
haloperidol		chemical drug						0.0273	0.399		NTRK2,PRL,VEGFA
PRDM1	-1.013	transcription regulator		-0.896	-0.701		-0.08	0.0274	0.399		AQP3,CD22,Gsta4,IL7R,NLRP12,PROX1
POR	1.21	enzyme		0	0.153		-0.076	0.0278	0.399		BATF3,CYP2C18,Ifitm1,KDR,Naip1 (includes others),SDC4,VEGFA,ZMAT4
KITLG	1.332	growth factor		0	-0.38		0.19	0.0285	0.399		CA2,CASP1,CYTH1,GNAZ,OSM,PF4,SMARCD2,UGCG,XRCC4
TNF	-1.206	cytokine	Activated	2.375	2.018		0.079	0.0289	0.399		ANGPT2,CA2,CASP1,Casp12,Cxcl11,GBP6,GDNF,Gsta4,Hamp/Hamp2,IL7R,KDR,KL,MUC5AC,NCOA1,NFKBIB,NLRP12,SDC4,SERPINB2,TALDO1,TNFRSF1B,UGCG,VEGFA
SMARCC1	-1.181	transcription regulator						0.0299	0.399		IL7R,NCOA1
5-azacytidine		chemical drug						0.0322	0.399		FANCD2,KDR,Ly6a (includes others)
simvastatin		chemical drug		0.972	1.042		-0.029	0.0327	0.399		ABCG1,ANGPT2,Ly6a (includes others),MUC5AC,NTRK2,SDC4,VEGFA
USP3	1.01	peptidase						0.0344	0.399		Gm2016 (includes others),Usp17la (includes others)
Zscan4c (includes others)	1.047	other						0.0344	0.399		Gm2016 (includes others),Usp17la (includes others)
DPPA4	1.121	other						0.0344	0.399		Gm2016 (includes others),Usp17la (includes others)
BAHD1	1.163	other						0.0344	0.399		Gm2016 (includes others),Usp17la (includes others)
EGLN1	1.048	enzyme						0.0348	0.399		ANGPT2,Hamp/Hamp2,VEGFA
heparin		chemical - endogenous mammalian						0.0348	0.399		Hamp/Hamp2,PF4,VEGFA
l-asparaginase		biologic drug		-0.728	-0.318		-0.169	0.0357	0.399		FANCD2,FGF21,Hamp/Hamp2,PCSK9,PSAT1,RAD9B
PIK3CG	-1.013	kinase		-0.6	-0.483		-0.053	0.0359	0.399		CALCR,ENPP1,GBP6,Iigp1,LSM4
AGN194204		chemical drug		-0.333	-0.75		0.139	0.0381	0.399		ABCG1,CA2,EBF2,FGF21,H1-8,IL7R,NDST4,PARM1,PEAR1
IKBKG	1.221	kinase		0.728	0.316		0.17	0.0383	0.399		ACOD1,DUSP6,PAX8,SERPINB2,TNFRSF1B,VEGFA
CRKL	-1.114	kinase						0.0392	0.399		Cxcl11,Iigp1
GRP	1.024	growth factor						0.0392	0.399		PPY,RRM2
PROCR	1.058	other						0.0392	0.399		GBP6,Iigp1
SOD1	-1.112	enzyme						0.0402	0.399		APEX1,CASP1,Casp12
VANGL2	-1.244	other						0.0419	0.399		SDC4
USP1	-1.214	peptidase						0.0419	0.399		FANCD2
NEO1	-1.189	transcription regulator						0.0419	0.399		Hamp/Hamp2
HOXB7	-1.036	transcription regulator						0.0419	0.399		VEGFA
PDGFC	-1.023	growth factor						0.0419	0.399		VEGFA
PIGQ	1.005	enzyme						0.0419	0.399		PIGH
MEFV	1.044	other						0.0419	0.399		CASP1
SFTPB	1.051	other						0.0419	0.399		SFTPC
MAP4	1.067	other						0.0419	0.399		VEGFA
RASA1	1.071	transporter						0.0419	0.399		Hamp/Hamp2
CSF2RA	1.103	transmembrane receptor						0.0419	0.399		Usp17la (includes others)
CDK12	1.119	kinase						0.0419	0.399		FANCD2
SALL1	1.126	transcription regulator						0.0419	0.399		VEGFA
MYOF	1.147	other						0.0419	0.399		KDR
UCN3	1.149	other						0.0419	0.399		VEGFA
KCNQ1OT1	1.15	other						0.0419	0.399		CASP1
HOXB5	1.153	transcription regulator						0.0419	0.399		ANGPT2
CXXC5	1.221	other						0.0419	0.399		KDR
ADAMTS13	1.309	peptidase						0.0419	0.399		ANGPT2
ATP9A	1.328	transporter						0.0419	0.399		VEGFA
LATS1	1.478	kinase						0.0419	0.399		PRL
PD173074		chemical reagent						0.0419	0.399		GDNF
stigmasterol		chemical - endogenous mammalian						0.0419	0.399		ABCG1
prunetin		chemical - endogenous non-mammalian						0.0419	0.399		MUC5AC
IRF3-IRF7		complex						0.0419	0.399		IFNA4
smilagenin		chemical drug						0.0419	0.399		GDNF
Gata		group						0.0419	0.399		KDR
Mir205hg		other						0.0419	0.399		PRL
STAT3/5		group						0.0419	0.399		PIM2
SMAD1/5		group						0.0419	0.399		Hamp/Hamp2
idelalisib		chemical drug						0.0419	0.399		UGCG
mir-33		microRNA						0.0419	0.399		ABCG1
mir-134		microRNA						0.0419	0.399		LIMK1
sulfurbutylether-beta-cyclodextrin		chemical reagent						0.0419	0.399		ABCG1
17beta-estradiol dendrimer conjugate		chemical reagent						0.0419	0.399		CALCR
IPP-204106N		chemical drug						0.0419	0.399		ANGPT2
U 50488H		chemical reagent						0.0419	0.399		IL7R
toluene diisocyanate		chemical toxicant						0.0419	0.399		VEGFA
metoclopramide		chemical drug						0.0419	0.399		PRL
phenoxybenzamine		chemical drug						0.0419	0.399		PRL
orlistat		chemical drug						0.0419	0.399		VEGFA
sepiapterin		chemical - endogenous mammalian						0.0419	0.399		KDR
pramipexole		chemical drug						0.0419	0.399		PRL
clonazepam		chemical drug						0.0419	0.399		PRL
orantinib		chemical drug						0.0419	0.399		VEGFA
chitosan oligosaccharide		chemical - endogenous mammalian						0.0419	0.399		NFKBIB
ropinirole		chemical drug						0.0419	0.399		GDNF
buprenorphine		chemical drug						0.0419	0.399		PRL
benserazide		chemical drug						0.0419	0.399		GDNF
fosinopril		chemical drug						0.0419	0.399		KL
quisqualic acid		chemical - endogenous non-mammalian						0.0419	0.399		NTRK2
trehalose		chemical - endogenous mammalian						0.0419	0.399		KDR
barium		chemical reagent						0.0419	0.399		PRL
IL1		group		0.213	-0.249		0.155	0.0421	0.399		CASP1,GDNF,NCOA1,SDC4,SERPINB2,SFTPC,TNFRSF1B,UGCG,VEGFA
TCF12	1.198	transcription regulator		0	0.125		-0.062	0.0423	0.399		CCR4,FLT3LG,IL7R,Ly6a (includes others)
MED13	1.015	transcription regulator						0.0431	0.399		AACS,NTRK2,PCSK9
NR2F2	-1.242	ligand-dependent nuclear receptor						0.0442	0.399		PROX1,VEGFA
PRLR	1.024	transmembrane receptor						0.0442	0.399		GDNF,PRL
chrysin		chemical - endogenous non-mammalian						0.0442	0.399		AQP3,MUC5AC
bee venom		chemical - endogenous non-mammalian						0.0458	0.399		ACOD1,FYB1,H2-Q5,OSM,SERPINB2
arachidonic acid		chemical - endogenous mammalian						0.0461	0.399		ABCG1,AQP3,KDR
HDAC9	-1.074	transcription regulator						0.0494	0.399		Gm2016 (includes others),Usp17la (includes others)
CD47	1.11	transmembrane receptor						0.0494	0.399		CALCR,KDR
8-chlorophenylthio-adenosine 3',5'-cyclic monophosphate		chemical - kinase inhibitor						0.0494	0.399		BCAT2,Naip1 (includes others)
thalidomide		chemical drug						0.0494	0.399		ANGPT2,VEGFA
medroxyprogesterone acetate		chemical drug						0.0494	0.399		ANGPT2,PRL
TO-901317		chemical reagent		-0.62	-0.746		0.05	0.0497	0.399		ABCG1,CASP1,Casp12,CRAT,Gsta4,Naip1 (includes others),PTGDS,VEGFA
FGF2	-1.311	growth factor	Activated	2.547	2.285		0.103	0.0536	0.399		ANGPT2,AQP3,ENPP1,GDNF,KDR,MUC5AC,PRL,VEGFA
poly rI:rC-RNA		biologic drug		1.833	1.369		0.151	0.0917	0.424		ACOD1,Casp12,CCT7,Cxcl11,GBP6,IFNA4,Iigp1,Naip1 (includes others),Oas1d (includes others),PTPN2
resveratrol		chemical drug		-1.982	-1.85		-0.067	0.198	0.507		CD46,FGF21,KDR,MUC5AC,PRL
IL2	1.085	cytokine		1.789	1.419		0.153	0.223	0.527		IL7R,KLK8,Ly6a (includes others),OSM,PIM2,TNFRSF1B,Usp17la (includes others)
ZBTB16	1.835	transcription regulator		1.967	1.959		0.004	0.245	0.546		CCNT2,CCR4,IL7R,Ly6a (includes others)
STK11	1.112	kinase	Inhibited	-2.186	-2.32		0.061	0.288	0.579		PSAT1,RRM2,TALDO1,UQCRC1,VEGFA
IGF1	1.153	growth factor	Activated	2.379	2.063		0.132	0.373	0.636		ANGPT2,GDNF,MUC5AC,NTRK2,PRL,VEGFA
STAT3	1.008	transcription regulator		1.907	1.694		0.083	0.419	0.646		APEX1,CASP1,GBP6,KDR,PIM2,TNFRSF1B,VEGFA,VTCN1
UCP1	-1.021	transporter		-1.964	-2.038		0.038	0.426	0.646		BCAT2,FGF21,PSAT1,UQCRC1
tetradecanoylphorbol acetate		chemical drug		1.992	1.676		0.104	0.456	0.658		2810032G03Rik,ANGPT2,CA2,Cxcl11,GNAZ,Hamp/Hamp2,Krtap19-5,MUC5AC,SERPINB2,SPRR1A,TNFRSF1B,VEGFA
IL1B	1.24	cytokine		1.949	1.607		0.134	0.507	0.683		ACOD1,Cxcl11,GBP6,Hamp/Hamp2,KDR,NFKBIB,SDC4,TNFRSF1B,VEGFA
CSF2	1.146	cytokine		-1.987	-2.357		0.186	1	1		ABCG1,Cxcl11,RRM2,TNFRSF1B
GATA2	1.323	transcription regulator		1.982	1.867		0.058	1	1		Ear2 (includes others),EMCN,Ly6a (includes others),SERPINB2,VEGFA

## Sheet: MUT3 vs CTR3 CP
Ingenuity Canonical Pathways	-log(p-value)	p-value	-log(B-H p-value)	B-H p-value	Ratio	z-score	Molecules
Hypoxia Signaling in the Cardiovascular System	2.43	0.00371535	<1.3	>0.05	0.0833	NaN	HSP90B1,NFKBIB,P4HB,SLC2A4,UBE2D4,VEGFA
Unfolded protein response	2.26	0.00549541	<1.3	>0.05	0.0909	2.236	CALR,HSP90B1,HSPA1L,MAP3K5,P4HB
Serotonin Receptor Signaling	2.12	0.00758578	<1.3	>0.05	0.105	NaN	ADCY8,HTR1D,MAOB,SLC18A2
Endoplasmic Reticulum Stress Pathway	2.12	0.00758578	<1.3	>0.05	0.15	NaN	CALR,HSP90B1,MAP3K5
FXR/RXR Activation	2.07	0.00851138	<1.3	>0.05	0.0625	NaN	APOE,IL33,MAPK10,SAA1,SERPINA1,SLC22A7,SLC51B
LXR/RXR Activation	1.65	0.0223872	<1.3	>0.05	0.0566	0.447	APOE,IL33,MYLIP,NR1H2,SAA1,SERPINA1
Acute Phase Response Signaling	1.65	0.0223872	<1.3	>0.05	0.0482	2	C1S,IL33,MAP3K5,MBL2,NFKBIB,SAA1,SERPINA1,VWF
CD27 Signaling in Lymphocytes	1.65	0.0223872	<1.3	>0.05	0.0769	NaN	MAP3K10,MAP3K5,MAPK10,NFKBIB
4-1BB Signaling in T Lymphocytes	1.59	0.025704	<1.3	>0.05	0.0968	NaN	MAP3K5,MAPK10,NFKBIB
Complement System	1.52	0.0301995	<1.3	>0.05	0.0909	NaN	C1QB,C1S,MBL2
Relaxin Signaling	1.49	0.0323594	<1.3	>0.05	0.0479	0	ADCY8,GNAZ,GNG7,NFKBIB,PDE6D,PDE8B,VEGFA
Induction of Apoptosis by HIV1	1.45	0.0354813	<1.3	>0.05	0.0667	2	DFFB,MAP3K5,MAPK10,NFKBIB
IL-1 Signaling	1.43	0.0371535	<1.3	>0.05	0.0562	NaN	ADCY8,GNAZ,GNG7,MAPK10,NFKBIB
GDP-L-fucose Biosynthesis I (from GDP-D-mannose)	1.39	0.040738	<1.3	>0.05	0.5	NaN	GMDS
Putrescine Degradation III	1.28	0.0524807	<1.3	>0.05	0.111	NaN	MAOB,SAT2
LPS/IL-1 Mediated Inhibition of RXR Function	1.27	0.0537032	<1.3	>0.05	0.0404	NaN	ABCC4,APOE,CHST15,CYP2A6 (includes others),IL33,MAOB,NR1H2,SULT2B1
Melatonin Degradation II	1.22	0.060256	<1.3	>0.05	0.333	NaN	MAOB
Tyrosine Biosynthesis IV	1.22	0.060256	<1.3	>0.05	0.333	NaN	PAH
Production of Nitric Oxide and Reactive Oxygen Species in Macrophages	1.18	0.0660693	<1.3	>0.05	0.0407	1.134	APOE,MAP3K10,MAP3K5,MAPK10,NFKBIB,RHOH,SERPINA1
Pyruvate Fermentation to Lactate	1.1	0.0794328	<1.3	>0.05	0.25	NaN	LDHB
Spermine and Spermidine Degradation I	1.1	0.0794328	<1.3	>0.05	0.25	NaN	SAT2
Phenylalanine Degradation I (Aerobic)	1.1	0.0794328	<1.3	>0.05	0.25	NaN	PAH
Tetrahydrofolate Salvage from 5,10-methenyltetrahydrofolate	1	0.1	<1.3	>0.05	0.2	NaN	MTHFD1L
Folate Polyglutamylation	1	0.1	<1.3	>0.05	0.2	NaN	MTHFD1L
RANK Signaling in Osteoclasts	0.991	0.102094	<1.3	>0.05	0.0465	NaN	MAP3K10,MAP3K5,MAPK10,NFKBIB
Gαi Signaling	0.963	0.108893	<1.3	>0.05	0.041	1.342	ADCY8,GNG7,HTR1D,HTR1F,OPRM1
Noradrenaline and Adrenaline Degradation	0.947	0.11298	<1.3	>0.05	0.0714	NaN	ADH7,MAOB
Acetyl-CoA Biosynthesis I (Pyruvate Dehydrogenase Complex)	0.928	0.118032	<1.3	>0.05	0.167	NaN	Pdha2
Glycine Cleavage Complex	0.928	0.118032	<1.3	>0.05	0.167	NaN	OCA2
α-Adrenergic Signaling	0.9	0.125893	<1.3	>0.05	0.043	NaN	ADCY8,GNG7,PHKG1,SLC8A1
SAPK/JNK Signaling	0.886	0.130017	<1.3	>0.05	0.0426	0	GNG7,MAP3K10,MAP3K5,MAPK10
Cardiac β-adrenergic Signaling	0.87	0.134896	<1.3	>0.05	0.0382	NaN	ADCY8,GNG7,PDE6D,PDE8B,SLC8A1
Inhibition of Angiogenesis by TSP1	0.83	0.147911	<1.3	>0.05	0.0606	NaN	MAPK10,VEGFA
Antioxidant Action of Vitamin C	0.818	0.152055	<1.3	>0.05	0.04	NaN	MAPK10,NFKBIB,PLD4,SLC2A4
Histidine Degradation III	0.812	0.15417	<1.3	>0.05	0.125	NaN	MTHFD1L
Sphingomyelin Metabolism	0.812	0.15417	<1.3	>0.05	0.125	NaN	ENPP7
Coagulation System	0.81	0.154882	<1.3	>0.05	0.0588	NaN	SERPINA1,VWF
TWEAK Signaling	0.81	0.154882	<1.3	>0.05	0.0588	NaN	BAG4,NFKBIB
Type II Diabetes Mellitus Signaling	0.793	0.161065	<1.3	>0.05	0.036	1	ENPP7,MAP3K5,MAPK10,NFKBIB,SLC2A4
Role of Pattern Recognition Receptors in Recognition of Bacteria and Viruses	0.785	0.164059	<1.3	>0.05	0.0357	NaN	C1QB,IL33,MAPK10,MBL2,OAS2
Gustation Pathway	0.785	0.164059	<1.3	>0.05	0.0357	NaN	ADCY8,GNG7,PDE6D,PDE8B,SCNN1G
Dolichyl-diphosphooligosaccharide Biosynthesis	0.767	0.171002	<1.3	>0.05	0.111	NaN	DPAGT1
Folate Transformations I	0.767	0.171002	<1.3	>0.05	0.111	NaN	MTHFD1L
Role of PKR in Interferon Induction and Antiviral Response	0.754	0.176198	<1.3	>0.05	0.0377	0	HSP90B1,HSPA1L,MAPK10,NFKBIB
Estrogen Biosynthesis	0.752	0.177011	<1.3	>0.05	0.0541	NaN	Akr1b7,CYP2A6 (includes others)
Inhibition of Matrix Metalloproteases	0.752	0.177011	<1.3	>0.05	0.0541	NaN	ADAM10,THBS2
HIF1α Signaling	0.745	0.179887	<1.3	>0.05	0.0374	NaN	LDHB,MAPK10,SLC2A4,VEGFA
Dopamine Receptor Signaling	0.73	0.186209	<1.3	>0.05	0.0417	NaN	ADCY8,MAOB,SLC18A2
Prostanoid Biosynthesis	0.726	0.187932	<1.3	>0.05	0.1	NaN	PTGES
Glycine Betaine Degradation	0.726	0.187932	<1.3	>0.05	0.1	NaN	DMGDH
BEX2 Signaling Pathway	0.719	0.190985	<1.3	>0.05	0.0411	NaN	KLK3,MAPK10,VEGFA
MIF Regulation of Innate Immunity	0.717	0.191867	<1.3	>0.05	0.0513	NaN	MAPK10,NFKBIB
April Mediated Signaling	0.717	0.191867	<1.3	>0.05	0.0513	NaN	MAPK10,NFKBIB
Dermatan Sulfate Biosynthesis (Late Stages)	0.717	0.191867	<1.3	>0.05	0.0513	NaN	CHST15,SULT2B1
IL-12 Signaling and Production in Macrophages	0.706	0.196789	<1.3	>0.05	0.036	NaN	APOE,MAPK10,NFKBIB,SERPINA1
Cardiac Hypertrophy Signaling	0.701	0.199067	<1.3	>0.05	0.0304	0	ADCY8,GNAZ,GNG7,MAP3K10,MAP3K5,MAPK10,RHOH
Nicotine Degradation III	0.699	0.199986	<1.3	>0.05	0.05	NaN	ADH7,CYP2A6 (includes others)
IL-8 Signaling	0.69	0.204174	<1.3	>0.05	0.0314	1.342	GNG7,MAPK10,NFKBIB,PLD4,RHOH,VEGFA
Hematopoiesis from Multipotent Stem Cells	0.688	0.205116	<1.3	>0.05	0.0909	NaN	THPO
B Cell Activating Factor Signaling	0.684	0.207014	<1.3	>0.05	0.0488	NaN	MAPK10,NFKBIB
tRNA Splicing	0.684	0.207014	<1.3	>0.05	0.0488	NaN	PDE6D,PDE8B
Chondroitin Sulfate Biosynthesis (Late Stages)	0.684	0.207014	<1.3	>0.05	0.0488	NaN	CHST15,SULT2B1
Serotonin Degradation	0.668	0.214783	<1.3	>0.05	0.0476	NaN	ADH7,MAOB
Superpathway of Melatonin Degradation	0.652	0.222844	<1.3	>0.05	0.0465	NaN	CYP2A6 (includes others),MAOB
LPS-stimulated MAPK Signaling	0.64	0.229087	<1.3	>0.05	0.0375	NaN	MAP3K5,MAPK10,NFKBIB
Phenylalanine Degradation IV (Mammalian, via Side Chain)	0.623	0.238232	<1.3	>0.05	0.0769	NaN	MAOB
CXCR4 Signaling	0.613	0.243781	<1.3	>0.05	0.0309	1	ADCY8,GNAZ,GNG7,MAPK10,RHOH
IL-6 Signaling	0.611	0.244906	<1.3	>0.05	0.0328	1	IL33,MAPK10,NFKBIB,VEGFA
Choline Biosynthesis III	0.597	0.25293	<1.3	>0.05	0.0714	NaN	PLD4
Colanic Acid Building Blocks Biosynthesis	0.597	0.25293	<1.3	>0.05	0.0714	NaN	GMDS
White Adipose Tissue Browning Pathway	0.587	0.258821	<1.3	>0.05	0.032	1	ADCY8,LDHB,VEGFA,VGF
Reelin Signaling in Neurons	0.587	0.258821	<1.3	>0.05	0.032	NaN	APOE,MAP3K10,MAPK10,PAFAH1B3
Xenobiotic Metabolism General Signaling Pathway	0.587	0.258821	<1.3	>0.05	0.032	NaN	MAP3K10,MAP3K5,NR1H2,SLC51B
Regulation of IL-2 Expression in Activated and Anergic T Lymphocytes	0.582	0.261818	<1.3	>0.05	0.0349	NaN	BCL10,MAPK10,NFKBIB
GNRH Signaling	0.58	0.263027	<1.3	>0.05	0.0299	-0.447	ADCY8,GNG7,MAP3K10,MAP3K5,MAPK10
Death Receptor Signaling	0.572	0.267917	<1.3	>0.05	0.0345	NaN	DFFB,MAP3K5,NFKBIB
Granzyme B Signaling	0.57	0.269153	<1.3	>0.05	0.0667	NaN	DFFB
Chondroitin Sulfate Biosynthesis	0.57	0.269153	<1.3	>0.05	0.0408	NaN	CHST15,SULT2B1
Nicotine Degradation II	0.57	0.269153	<1.3	>0.05	0.0408	NaN	ADH7,CYP2A6 (includes others)
Methylglyoxal Degradation III	0.57	0.269153	<1.3	>0.05	0.0667	NaN	Akr1b7
B Cell Receptor Signaling	0.561	0.274789	<1.3	>0.05	0.0294	-1.342	BCL10,INPP5D,MAP3K10,MAP3K5,NFKBIB
Prostate Cancer Signaling	0.554	0.279254	<1.3	>0.05	0.0337	NaN	HSP90B1,KLK3,NFKBIB
Hepatic Cholestasis	0.548	0.283139	<1.3	>0.05	0.0291	NaN	ADCY8,IL33,MAPK10,NFKBIB,SLC22A7
Activation of IRF by Cytosolic Pattern Recognition Receptors	0.547	0.283792	<1.3	>0.05	0.0392	NaN	MAPK10,NFKBIB
Lipid Antigen Presentation by CD1	0.547	0.283792	<1.3	>0.05	0.0625	NaN	CALR
OX40 Signaling Pathway	0.547	0.283792	<1.3	>0.05	0.0392	NaN	MAPK10,NFKBIB
Role of IL-17A in Arthritis	0.547	0.283792	<1.3	>0.05	0.0392	NaN	MAPK10,NFKBIB
GABA Receptor Signaling	0.545	0.285102	<1.3	>0.05	0.0333	NaN	ADCY8,GABRA4,KCNH2
cAMP-mediated signaling	0.535	0.291743	<1.3	>0.05	0.0276	1.633	ADCY8,HTR1D,HTR1F,OPRM1,PDE6D,PDE8B
Dermatan Sulfate Biosynthesis	0.535	0.291743	<1.3	>0.05	0.0385	NaN	CHST15,SULT2B1
Cell Cycle Control of Chromosomal Replication	0.524	0.299226	<1.3	>0.05	0.0377	NaN	CDK11A,CDK8
D-myo-inositol (1,4,5)-trisphosphate Degradation	0.524	0.299226	<1.3	>0.05	0.0588	NaN	INPP5D
SPINK1 Pancreatic Cancer Pathway	0.524	0.299226	<1.3	>0.05	0.0377	NaN	1810009J06Rik/Gm2663,KLK3
Neuregulin Signaling	0.521	0.301301	<1.3	>0.05	0.0323	NaN	DCN,GRB7,HSP90B1
G-Protein Coupled Receptor Signaling	0.507	0.311172	<1.3	>0.05	0.0263	NaN	ADCY8,HTR1D,HTR1F,NFKBIB,OPRM1,PDE6D,PDE8B
1D-myo-inositol Hexakisphosphate Biosynthesis II (Mammalian)	0.504	0.313329	<1.3	>0.05	0.0556	NaN	INPP5D
D-myo-inositol (1,3,4)-trisphosphate Biosynthesis	0.504	0.313329	<1.3	>0.05	0.0556	NaN	INPP5D
Apoptosis Signaling	0.489	0.32434	<1.3	>0.05	0.0309	NaN	DFFB,MAP3K5,NFKBIB
Sumoylation Pathway	0.489	0.32434	<1.3	>0.05	0.0309	NaN	MAP3K5,MAPK10,RHOH
Apelin Muscle Signaling Pathway	0.485	0.327341	<1.3	>0.05	0.0526	NaN	SLC2A4
Type I Diabetes Mellitus Signaling	0.481	0.33037	<1.3	>0.05	0.0306	NaN	MAP3K5,MAPK10,NFKBIB
Heparan Sulfate Biosynthesis (Late Stages)	0.472	0.337287	<1.3	>0.05	0.0345	NaN	CHST15,SULT2B1
Autophagy	0.472	0.337287	<1.3	>0.05	0.0345	NaN	ATG4D,ULK1
PPAR Signaling	0.467	0.341193	<1.3	>0.05	0.03	NaN	HSP90B1,IL33,NFKBIB
PKCθ Signaling in T Lymphocytes	0.46	0.346737	<1.3	>0.05	0.0278	-1	BCL10,MAP3K10,MAP3K5,NFKBIB
Tryptophan Degradation X (Mammalian, via Tryptamine)	0.45	0.354813	<1.3	>0.05	0.0476	NaN	MAOB
RAR Activation	0.449	0.355631	<1.3	>0.05	0.0263	NaN	ADCY8,ADH7,MAP3K5,MAPK10,VEGFA
IL-17A Signaling in Airway Cells	0.444	0.359749	<1.3	>0.05	0.0328	NaN	MAPK10,NFKBIB
Th17 Activation Pathway	0.444	0.359749	<1.3	>0.05	0.0328	NaN	DEFB119,HSP90B1
Adrenomedullin signaling pathway	0.439	0.363915	<1.3	>0.05	0.026	0.447	ADCY8,CRCP,IL33,KCNH2,MAPK10
CDK5 Signaling	0.439	0.363915	<1.3	>0.05	0.0288	NaN	ADCY8,CABLES1,MAPK10
Polyamine Regulation in Colon Cancer	0.434	0.368129	<1.3	>0.05	0.0455	NaN	SAT2
Tumoricidal Function of Hepatic Natural Killer Cells	0.434	0.368129	<1.3	>0.05	0.0455	NaN	DFFB
IL-17A Signaling in Gastric Cells	0.434	0.368129	<1.3	>0.05	0.0455	NaN	MAPK10
Bupropion Degradation	0.434	0.368129	<1.3	>0.05	0.0455	NaN	CYP2A6 (includes others)
Dopamine Degradation	0.434	0.368129	<1.3	>0.05	0.0455	NaN	MAOB
CD40 Signaling	0.426	0.374973	<1.3	>0.05	0.0317	NaN	MAPK10,NFKBIB
Thrombopoietin Signaling	0.426	0.374973	<1.3	>0.05	0.0317	NaN	MPL,THPO
Neuroprotective Role of THOP1 in Alzheimer's Disease	0.426	0.374973	<1.3	>0.05	0.0283	NaN	DPP4,KLK3,PRSS38
eNOS Signaling	0.42	0.380189	<1.3	>0.05	0.0265	NaN	ADCY8,HSP90B1,HSPA1L,VEGFA
Tec Kinase Signaling	0.42	0.380189	<1.3	>0.05	0.0265	NaN	GNAZ,GNG7,MAPK10,RHOH
Pancreatic Adenocarcinoma Signaling	0.419	0.381066	<1.3	>0.05	0.028	NaN	MAPK10,PLD4,VEGFA
Superpathway of D-myo-inositol (1,4,5)-trisphosphate Metabolism	0.419	0.381066	<1.3	>0.05	0.0435	NaN	INPP5D
Vitamin-C Transport	0.419	0.381066	<1.3	>0.05	0.0435	NaN	SLC2A4
CD28 Signaling in T Helper Cells	0.413	0.386367	<1.3	>0.05	0.0278	NaN	BCL10,MAPK10,NFKBIB
HGF Signaling	0.413	0.386367	<1.3	>0.05	0.0278	NaN	MAP3K10,MAP3K5,MAPK10
Atherosclerosis Signaling	0.413	0.386367	<1.3	>0.05	0.0278	NaN	APOE,IL33,SERPINA1
Gαq Signaling	0.41	0.389045	<1.3	>0.05	0.0261	NaN	GNG7,NFKBIB,PLD4,RHOH
Heparan Sulfate Biosynthesis	0.409	0.389942	<1.3	>0.05	0.0308	NaN	CHST15,SULT2B1
IL-22 Signaling	0.405	0.39355	<1.3	>0.05	0.0417	NaN	MAPK10
IL-10 Signaling	0.401	0.397192	<1.3	>0.05	0.0303	NaN	IL33,NFKBIB
Cytotoxic T Lymphocyte-mediated Apoptosis of Target Cells	0.39	0.40738	<1.3	>0.05	0.04	NaN	DFFB
Role of JAK family kinases in IL-6-type Cytokine Signaling	0.39	0.40738	<1.3	>0.05	0.04	NaN	MAPK10
Glutathione-mediated Detoxification	0.39	0.40738	<1.3	>0.05	0.04	NaN	Gsta4
NGF Signaling	0.389	0.408319	<1.3	>0.05	0.0268	NaN	MAP3K10,MAP3K5,MAPK10
Xenobiotic Metabolism PXR Signaling Pathway	0.385	0.412098	<1.3	>0.05	0.0253	-2	CHST15,HSP90B1,MAOB,SULT2B1
Cholecystokinin/Gastrin-mediated Signaling	0.383	0.414	<1.3	>0.05	0.0265	NaN	IL33,MAPK10,RHOH
Ethanol Degradation II	0.378	0.418794	<1.3	>0.05	0.0385	NaN	ADH7
Endocannabinoid Developing Neuron Pathway	0.378	0.418794	<1.3	>0.05	0.0263	NaN	ADCY8,GNG7,MAPK10
Apelin Liver Signaling Pathway	0.378	0.418794	<1.3	>0.05	0.0385	NaN	MAPK10
Xenobiotic Metabolism Signaling	0.377	0.419759	<1.3	>0.05	0.0238	NaN	CHST15,HSP90B1,MAOB,MAP3K10,MAP3K5,SULT2B1
Germ Cell-Sertoli Cell Junction Signaling	0.366	0.430527	<1.3	>0.05	0.0247	NaN	MAP3K10,MAP3K5,MAPK10,RHOH
Role of Hypercytokinemia/hyperchemokinemia in the Pathogenesis of Influenza	0.366	0.430527	<1.3	>0.05	0.037	NaN	IL33
Acetone Degradation I (to Methylglyoxal)	0.366	0.430527	<1.3	>0.05	0.037	NaN	CYP2A6 (includes others)
Ephrin B Signaling	0.364	0.432514	<1.3	>0.05	0.0282	NaN	GNAZ,GNG7
Antigen Presentation Pathway	0.354	0.442588	<1.3	>0.05	0.0357	NaN	CALR
Angiopoietin Signaling	0.343	0.453942	<1.3	>0.05	0.027	NaN	GRB7,NFKBIB
FcγRIIB Signaling in B Lymphocytes	0.336	0.461318	<1.3	>0.05	0.0267	NaN	INPP5D,MAPK10
Role of MAPK Signaling in the Pathogenesis of Influenza	0.336	0.461318	<1.3	>0.05	0.0267	NaN	MAP3K5,MAPK10
GDNF Family Ligand-Receptor Interactions	0.336	0.461318	<1.3	>0.05	0.0267	NaN	MAPK10,RET
Neurotrophin/TRK Signaling	0.336	0.461318	<1.3	>0.05	0.0267	NaN	KLK3,MAP3K5
TNFR2 Signaling	0.332	0.465586	<1.3	>0.05	0.0333	NaN	NFKBIB
Interferon Signaling	0.332	0.465586	<1.3	>0.05	0.0333	NaN	IFIT1
PI3K/AKT Signaling	0.326	0.472063	<1.3	>0.05	0.0234	-1	HSP90B1,INPP5D,MAP3K5,NFKBIB
Thyroid Cancer Signaling	0.324	0.474242	<1.3	>0.05	0.026	NaN	KLK3,RET
Apelin Adipocyte Signaling Pathway	0.324	0.474242	<1.3	>0.05	0.026	NaN	ADCY8,MAPK10
Role of RIG1-like Receptors in Antiviral Innate Immunity	0.321	0.477529	<1.3	>0.05	0.0323	NaN	NFKBIB
G Protein Signaling Mediated by Tubby	0.321	0.477529	<1.3	>0.05	0.0323	NaN	GNG7
MIF-mediated Glucocorticoid Regulation	0.321	0.477529	<1.3	>0.05	0.0323	NaN	NFKBIB
Endocannabinoid Neuronal Synapse Pathway	0.315	0.484172	<1.3	>0.05	0.0238	NaN	ADCY8,GNG7,MAPK10
IL-17A Signaling in Fibroblasts	0.312	0.487528	<1.3	>0.05	0.0312	NaN	NFKBIB
Retinoate Biosynthesis I	0.312	0.487528	<1.3	>0.05	0.0312	NaN	ADH7
Gα12/13 Signaling	0.311	0.488652	<1.3	>0.05	0.0236	NaN	MAP3K5,MAPK10,NFKBIB
Ephrin Receptor Signaling	0.302	0.498884	<1.3	>0.05	0.0226	NaN	ADAM10,GNAZ,GNG7,VEGFA
BMP signaling pathway	0.3	0.501187	<1.3	>0.05	0.0247	NaN	CHRD,MAPK10
Endothelin-1 Signaling	0.298	0.503501	<1.3	>0.05	0.0225	2	ADCY8,GNAZ,MAPK10,PLD4
Sertoli Cell-Sertoli Cell Junction Signaling	0.295	0.506991	<1.3	>0.05	0.0223	NaN	EPB41,MAP3K10,MAP3K5,MAPK10
Graft-versus-Host Disease Signaling	0.294	0.508159	<1.3	>0.05	0.0294	NaN	IL33
Androgen Signaling	0.288	0.515229	<1.3	>0.05	0.0227	NaN	CALR,GNAZ,GNG7
Molecular Mechanisms of Cancer	0.28	0.524807	<1.3	>0.05	0.0211	NaN	ADCY8,CDK11A,CDK8,GNAZ,MAP3K5,MAPK10,NFKBIB,RHOH
PI3K Signaling in B Lymphocytes	0.28	0.524807	<1.3	>0.05	0.0224	NaN	BCL10,INPP5D,NFKBIB
Role of Cytokines in Mediating Communication between Immune Cells	0.277	0.528445	<1.3	>0.05	0.0278	NaN	IL33
STAT3 Pathway	0.276	0.529663	<1.3	>0.05	0.0222	NaN	MAP3K10,MAPK10,VEGFA
CCR5 Signaling in Macrophages	0.273	0.533335	<1.3	>0.05	0.0233	NaN	GNG7,MAPK10
tRNA Charging	0.269	0.53827	<1.3	>0.05	0.027	NaN	TARS3
Signaling by Rho Family GTPases	0.268	0.539511	<1.3	>0.05	0.0212	NaN	GNAZ,GNG7,MAP3K10,MAPK10,RHOH
Insulin Receptor Signaling	0.268	0.539511	<1.3	>0.05	0.0219	NaN	INPP5D,SCNN1G,SLC2A4
Intrinsic Prothrombin Activation Pathway	0.261	0.548277	<1.3	>0.05	0.0263	NaN	KLK3
Triacylglycerol Biosynthesis	0.261	0.548277	<1.3	>0.05	0.0263	NaN	PORCN
Phagosome Maturation	0.256	0.554626	<1.3	>0.05	0.0214	NaN	CALR,NAPB,VPS37A
Melatonin Degradation I	0.254	0.557186	<1.3	>0.05	0.0256	NaN	CYP2A6 (includes others)
Systemic Lupus Erythematosus In B Cell Signaling Pathway	0.253	0.55847	<1.3	>0.05	0.0207	-0.447	BCL10,IL33,INPP5D,IRF5,LILRB3
mTOR Signaling	0.246	0.567545	<1.3	>0.05	0.0207	NaN	PLD4,RHOH,ULK1,VEGFA
Fcγ Receptor-mediated Phagocytosis in Macrophages and Monocytes	0.244	0.570164	<1.3	>0.05	0.0217	NaN	INPP5D,PLD4
Nitric Oxide Signaling in the Cardiovascular System	0.24	0.57544	<1.3	>0.05	0.0215	NaN	HSP90B1,VEGFA
BAG2 Signaling Pathway	0.24	0.57544	<1.3	>0.05	0.0244	NaN	HSPA1L
Amyotrophic Lateral Sclerosis Signaling	0.231	0.587489	<1.3	>0.05	0.0211	NaN	PRPH,VEGFA
Apelin Pancreas Signaling Pathway	0.227	0.592925	<1.3	>0.05	0.0233	NaN	MAPK10
Apelin Cardiomyocyte Signaling Pathway	0.227	0.592925	<1.3	>0.05	0.0208	NaN	MAPK10,SLC8A1
iNOS Signaling	0.221	0.601174	<1.3	>0.05	0.0227	NaN	NFKBIB
Ephrin A Signaling	0.209	0.618016	<1.3	>0.05	0.0217	NaN	ADAM10
Stearate Biosynthesis I (Animals)	0.209	0.618016	<1.3	>0.05	0.0217	NaN	PORCN
TNFR1 Signaling	0.199	0.632412	<1.3	>0.05	0.0208	NaN	NFKBIB
Assembly of RNA Polymerase II Complex	0.199	0.632412	<1.3	>0.05	0.0208	NaN	TAF6L
Phototransduction Pathway	0.199	0.632412	<1.3	>0.05	0.0208	NaN	PDE6D
Role of NFAT in Cardiac Hypertrophy	0	1	<1.3	>0.05	0.0192	-1	ADCY8,GNG7,MAPK10,SLC8A1
Protein Kinase A Signaling	0	1	<1.3	>0.05	0.0162	-0.447	ADCY8,GNG7,NFKBIB,PDE6D,PDE8B,PHKG1
Synaptogenesis Signaling Pathway	0	1	<1.3	>0.05	0.0133	0	ADCY8,APOE,NAPB,THBS2
Cardiac Hypertrophy Signaling (Enhanced)	0	1	<1.3	>0.05	0.0171	0.378	ADCY8,GNG7,IL33,MAP3K10,MAP3K5,MAPK10,PDE6D,PDE8B
Colorectal Cancer Metastasis Signaling	0	1	<1.3	>0.05	0.0204	0.447	ADCY8,GNG7,MAPK10,RHOH,VEGFA
Estrogen Receptor Signaling	0	1	<1.3	>0.05	0.0191	0.447	ADCY8,CDK8,GNAZ,GNG7,HSP90B1,VEGFA
Hepatic Fibrosis Signaling Pathway	0	1	<1.3	>0.05	0.0171	2.449	IL33,MAPK10,NFKBIB,RHOH,SUCNR1,VEGFA
Glucocorticoid Receptor Signaling	0	1	<1.3	>0.05	0.0195	NaN	HSP90B1,HSPA1L,KRT28,MAPK10,NFKBIB,TAF6L
Natural Killer Cell Signaling	0	1	<1.3	>0.05	0.0179	NaN	HSPA1L,MAP3K10,MAP3K5
Leukocyte Extravasation Signaling	0	1	<1.3	>0.05	0.0106	NaN	MAPK10,RHOH
Synaptic Long Term Potentiation	0	1	<1.3	>0.05	0.008	NaN	ADCY8
Axonal Guidance Signaling	0	1	<1.3	>0.05	0.0173	NaN	ADAM10,ADAMTS7,GNAZ,GNG7,PLXNB3,ROBO2,SLIT2,VEGFA
Fc Epsilon RI Signaling	0	1	<1.3	>0.05	0.0179	NaN	INPP5D,MAPK10
Synaptic Long Term Depression	0	1	<1.3	>0.05	0.00552	NaN	GNAZ
Huntington's Disease Signaling	0	1	<1.3	>0.05	0.0178	NaN	GNG7,HSPA1L,MAP3K10,NAPB
NRF2-mediated Oxidative Stress Response	0	1	<1.3	>0.05	0.0169	NaN	ABCC4,ERP29,MAP3K5
PPARα/RXRα Activation	0	1	<1.3	>0.05	0.0169	NaN	ADCY8,HSP90B1,NFKBIB
Aryl Hydrocarbon Receptor Signaling	0	1	<1.3	>0.05	0.00752	NaN	HSP90B1
Hepatic Fibrosis / Hepatic Stellate Cell Activation	0	1	<1.3	>0.05	0.00559	NaN	VEGFA
Mitochondrial Dysfunction	0	1	<1.3	>0.05	0.0132	NaN	MAOB,MAPK10
Ceramide Signaling	0	1	<1.3	>0.05	0.0116	NaN	ENPP7
PXR/RXR Activation	0	1	<1.3	>0.05	0.0172	NaN	CYP2A6 (includes others)
Tight Junction Signaling	0	1	<1.3	>0.05	0.0123	NaN	EPB41,NAPB
TR/RXR Activation	0	1	<1.3	>0.05	0.0125	NaN	THRSP
Regulation of Actin-based Motility by Rho	0	1	<1.3	>0.05	0.0116	NaN	RHOH
Erythropoietin Signaling	0	1	<1.3	>0.05	0.0132	NaN	NFKBIB
14-3-3-mediated Signaling	0	1	<1.3	>0.05	0.0161	NaN	MAP3K5,MAPK10
Clathrin-mediated Endocytosis Signaling	0	1	<1.3	>0.05	0.0169	NaN	APOE,SERPINA1,VEGFA
Role of NFAT in Regulation of the Immune Response	0	1	<1.3	>0.05	0.018	NaN	GNAZ,GNG7,NFKBIB
NF-κB Activation by Viruses	0	1	<1.3	>0.05	0.0123	NaN	NFKBIB
IL-3 Signaling	0	1	<1.3	>0.05	0.0128	NaN	INPP5D
IL-17 Signaling	0	1	<1.3	>0.05	0.0135	NaN	MAPK10
fMLP Signaling in Neutrophils	0	1	<1.3	>0.05	0.0177	NaN	GNG7,NFKBIB
IL-15 Production	0	1	<1.3	>0.05	0.0087	NaN	RET
CCR3 Signaling in Eosinophils	0	1	<1.3	>0.05	0.00862	NaN	GNG7
Dendritic Cell Maturation	0	1	<1.3	>0.05	0.02	NaN	IL33,MAPK10,NFKBIB
Melatonin Signaling	0	1	<1.3	>0.05	0.0147	NaN	SLC2A4
Cellular Effects of Sildenafil (Viagra)	0	1	<1.3	>0.05	0.0163	NaN	ADCY8,KCNH2
Neuropathic Pain Signaling In Dorsal Horn Neurons	0	1	<1.3	>0.05	0.0102	NaN	KCNH2
Factors Promoting Cardiogenesis in Vertebrates	0	1	<1.3	>0.05	0.014	NaN	MAPK10,TDGF1
Agrin Interactions at Neuromuscular Junction	0	1	<1.3	>0.05	0.0135	NaN	MAPK10
Renin-Angiotensin Signaling	0	1	<1.3	>0.05	0.0174	NaN	ADCY8,MAPK10
Semaphorin Signaling in Neurons	0	1	<1.3	>0.05	0.0179	NaN	RHOH
Thrombin Signaling	0	1	<1.3	>0.05	0.0199	NaN	ADCY8,GNAZ,GNG7,RHOH
iCOS-iCOSL Signaling in T Helper Cells	0	1	<1.3	>0.05	0.02	NaN	INPP5D,NFKBIB
Corticotropin Releasing Hormone Signaling	0	1	<1.3	>0.05	0.0142	NaN	ADCY8,VEGFA
Mitotic Roles of Polo-Like Kinase	0	1	<1.3	>0.05	0.0164	NaN	HSP90B1
HMGB1 Signaling	0	1	<1.3	>0.05	0.0197	NaN	IL33,MAPK10,RHOH
FLT3 Signaling in Hematopoietic Progenitor Cells	0	1	<1.3	>0.05	0.0127	NaN	INPP5D
Human Embryonic Stem Cell Pluripotency	0	1	<1.3	>0.05	0.0152	NaN	KLK3,TDGF1
Melanocyte Development and Pigmentation Signaling	0	1	<1.3	>0.05	0.0108	NaN	ADCY8
ATM Signaling	0	1	<1.3	>0.05	0.0108	NaN	MAPK10
Antiproliferative Role of Somatostatin Receptor 2	0	1	<1.3	>0.05	0.013	NaN	GNG7
Aldosterone Signaling in Epithelial Cells	0	1	<1.3	>0.05	0.0197	NaN	HSP90B1,HSPA1L,SCNN1G
Growth Hormone Signaling	0	1	<1.3	>0.05	0.0147	NaN	SLC2A4
CREB Signaling in Neurons	0	1	<1.3	>0.05	0.0148	NaN	ADCY8,GNAZ,GNG7
Renal Cell Carcinoma Signaling	0	1	<1.3	>0.05	0.0135	NaN	VEGFA
Small Cell Lung Cancer Signaling	0	1	<1.3	>0.05	0.0141	NaN	NFKBIB
Bladder Cancer Signaling	0	1	<1.3	>0.05	0.0106	NaN	VEGFA
G Beta Gamma Signaling	0	1	<1.3	>0.05	0.0167	NaN	GNAZ,GNG7
Communication between Innate and Adaptive Immune Cells	0	1	<1.3	>0.05	0.0156	NaN	IL33
Sphingosine-1-phosphate Signaling	0	1	<1.3	>0.05	0.0183	NaN	ADCY8,RHOH
Systemic Lupus Erythematosus Signaling	0	1	<1.3	>0.05	0.0123	NaN	IL33,INPP5D
Cdc42 Signaling	0	1	<1.3	>0.05	0.00826	NaN	MAPK10
ILK Signaling	0	1	<1.3	>0.05	0.0168	NaN	MAPK10,RHOH,VEGFA
EIF2 Signaling	0	1	<1.3	>0.05	0.0104	NaN	CDK11A,VEGFA
AMPK Signaling	0	1	<1.3	>0.05	0.00957	NaN	SLC2A4,ULK1
PAK Signaling	0	1	<1.3	>0.05	0.0108	NaN	MAPK10
Role of Osteoblasts, Osteoclasts and Chondrocytes in Rheumatoid Arthritis	0	1	<1.3	>0.05	0.0188	NaN	IL33,MAP3K5,MAPK10,NFKBIB
Phospholipase C Signaling	0	1	<1.3	>0.05	0.0175	NaN	ADCY8,GNG7,PLD4,RHOH
Ovarian Cancer Signaling	0	1	<1.3	>0.05	0.0073	NaN	VEGFA
HER-2 Signaling in Breast Cancer	0	1	<1.3	>0.05	0.0122	NaN	MAP3K5
Altered T Cell and B Cell Signaling in Rheumatoid Arthritis	0	1	<1.3	>0.05	0.0128	NaN	IL33
Role of Macrophages, Fibroblasts and Endothelial Cells in Rheumatoid Arthritis	0	1	<1.3	>0.05	0.0101	NaN	IL33,NFKBIB,VEGFA
Estrogen-Dependent Breast Cancer Signaling	0	1	<1.3	>0.05	0.0137	NaN	Akr1b7
Leptin Signaling in Obesity	0	1	<1.3	>0.05	0.0139	NaN	ADCY8
Glioma Invasiveness Signaling	0	1	<1.3	>0.05	0.0141	NaN	RHOH
Breast Cancer Regulation by Stathmin1	0	1	<1.3	>0.05	0.0127	NaN	GNG7,GPR33,HTR1D,HTR1F,OPRM1,SUCNR1,VEGFA
Glioblastoma Multiforme Signaling	0	1	<1.3	>0.05	0.00621	NaN	RHOH
Role of PI3K/AKT Signaling in the Pathogenesis of Influenza	0	1	<1.3	>0.05	0.0196	NaN	NFKBIB
MSP-RON Signaling Pathway	0	1	<1.3	>0.05	0.0185	NaN	KLK3
P2Y Purigenic Receptor Signaling Pathway	0	1	<1.3	>0.05	0.0161	NaN	ADCY8,GNG7
Role of Tissue Factor in Cancer	0	1	<1.3	>0.05	0.0177	NaN	P4HB,VEGFA
Role of JAK1 and JAK3 in γc Cytokine Signaling	0	1	<1.3	>0.05	0.0147	NaN	TSLP
Actin Nucleation by ARP-WASP Complex	0	1	<1.3	>0.05	0.0149	NaN	RHOH
Dopamine-DARPP32 Feedback in cAMP Signaling	0	1	<1.3	>0.05	0.00637	NaN	ADCY8
Paxillin Signaling	0	1	<1.3	>0.05	0.00962	NaN	MAPK10
RhoGDI Signaling	0	1	<1.3	>0.05	0.0173	NaN	GNAZ,GNG7,RHOH
Gap Junction Signaling	0	1	<1.3	>0.05	0.00521	NaN	ADCY8
Telomerase Signaling	0	1	<1.3	>0.05	0.0099	NaN	HSP90B1
Transcriptional Regulatory Network in Embryonic Stem Cells	0	1	<1.3	>0.05	0.0196	NaN	SIX3
VEGF Family Ligand-Receptor Interactions	0	1	<1.3	>0.05	0.0123	NaN	VEGFA
ErbB Signaling	0	1	<1.3	>0.05	0.011	NaN	MAPK10
D-myo-inositol-5-phosphate Metabolism	0	1	<1.3	>0.05	0.00676	NaN	Ppp2r3d
Pyridoxal 5'-phosphate Salvage Pathway	0	1	<1.3	>0.05	0.0156	NaN	CDK8
Phospholipases	0	1	<1.3	>0.05	0.0179	NaN	PLD4
D-myo-inositol (1,4,5,6)-Tetrakisphosphate Biosynthesis	0	1	<1.3	>0.05	0.00752	NaN	Ppp2r3d
Superpathway of Inositol Phosphate Compounds	0	1	<1.3	>0.05	0.0106	NaN	INPP5D,Ppp2r3d
D-myo-inositol (3,4,5,6)-tetrakisphosphate Biosynthesis	0	1	<1.3	>0.05	0.00752	NaN	Ppp2r3d
3-phosphoinositide Degradation	0	1	<1.3	>0.05	0.0204	NaN	INPP5D,MTM1,Ppp2r3d
3-phosphoinositide Biosynthesis	0	1	<1.3	>0.05	0.00637	NaN	Ppp2r3d
Salvage Pathways of Pyrimidine Ribonucleotides	0	1	<1.3	>0.05	0.011	NaN	CDK8
Gαs Signaling	0	1	<1.3	>0.05	0.0192	NaN	ADCY8,GNG7
PEDF Signaling	0	1	<1.3	>0.05	0.0123	NaN	NFKBIB
Remodeling of Epithelial Adherens Junctions	0	1	<1.3	>0.05	0.0156	NaN	Mapre2
Agranulocyte Adhesion and Diapedesis	0	1	<1.3	>0.05	0.0121	NaN	IL33,SELL
Granulocyte Adhesion and Diapedesis	0	1	<1.3	>0.05	0.013	NaN	IL33,SELL
Sperm Motility	0	1	<1.3	>0.05	0.00957	NaN	RET,Zp3r
UVA-Induced MAPK Signaling	0	1	<1.3	>0.05	0.0104	NaN	MAPK10
UVB-Induced MAPK Signaling	0	1	<1.3	>0.05	0.02	NaN	MAPK10
UVC-Induced MAPK Signaling	0	1	<1.3	>0.05	0.0196	NaN	MAPK10
Adipogenesis pathway	0	1	<1.3	>0.05	0.0159	NaN	EGR2,SLC2A4
PCP pathway	0	1	<1.3	>0.05	0.0167	NaN	MAPK10
Wnt/Ca+ pathway	0	1	<1.3	>0.05	0.0164	NaN	PDE6D
Toll-like Receptor Signaling	0	1	<1.3	>0.05	0.0141	NaN	IL33
PTEN Signaling	0	1	<1.3	>0.05	0.008	NaN	INPP5D
Protein Ubiquitination Pathway	0	1	<1.3	>0.05	0.0155	NaN	HSP90B1,HSPA1L,PSMD9,UBE2D4
FGF Signaling	0	1	<1.3	>0.05	0.0119	NaN	MAP3K5
IL-4 Signaling	0	1	<1.3	>0.05	0.0125	NaN	INPP5D
Integrin Signaling	0	1	<1.3	>0.05	0.00985	NaN	GRB7,RHOH
p38 MAPK Signaling	0	1	<1.3	>0.05	0.0183	NaN	IL33,MAP3K5
Glutamate Receptor Signaling	0	1	<1.3	>0.05	0.0179	NaN	GNG7
NF-κB Signaling	0	1	<1.3	>0.05	0.018	NaN	BCL10,IL33,NFKBIB
VEGF Signaling	0	1	<1.3	>0.05	0.0104	NaN	VEGFA
T Cell Receptor Signaling	0	1	<1.3	>0.05	0.0098	NaN	BCL10
PDGF Signaling	0	1	<1.3	>0.05	0.0116	NaN	INPP5D
GPCR-Mediated Integration of Enteroendocrine Signaling Exemplified by an L Cell	0	1	<1.3	>0.05	0.0145	NaN	ADCY8
GPCR-Mediated Nutrient Sensing in Enteroendocrine Cells	0	1	<1.3	>0.05	0.0183	NaN	ADCY8,GNG7
Phagosome Formation	0	1	<1.3	>0.05	0.0187	NaN	MBL2,RHOH
Th1 and Th2 Activation Pathway	0	1	<1.3	>0.05	0.0136	NaN	IL33,TSLP
Th2 Pathway	0	1	<1.3	>0.05	0.0171	NaN	IL33,TSLP
Osteoarthritis Pathway	0	1	<1.3	>0.05	0.0103	NaN	DCN,VEGFA
GP6 Signaling Pathway	0	1	<1.3	>0.05	0.00862	NaN	ADAM10
Sirtuin Signaling Pathway	0	1	<1.3	>0.05	0.0154	NaN	ADAM10,ATG4D,LDHB,NR1H2
Neuroinflammation Signaling Pathway	0	1	<1.3	>0.05	0.011	NaN	GABRA4,KLK3,MAPK10
Opioid Signaling Pathway	0	1	<1.3	>0.05	0.0126	NaN	ADCY8,GNG7,OPRM1
Iron homeostasis signaling pathway	0	1	<1.3	>0.05	0.00775	NaN	SLC11A2
Endocannabinoid Cancer Inhibition Pathway	0	1	<1.3	>0.05	0.0145	NaN	ADCY8,VEGFA
Apelin Endothelial Signaling Pathway	0	1	<1.3	>0.05	0.0177	NaN	ADCY8,MAPK10
T Cell Exhaustion Signaling Pathway	0	1	<1.3	>0.05	0.0145	NaN	MAPK10,VEGFA
Systemic Lupus Erythematosus In T Cell Signaling Pathway	0	1	<1.3	>0.05	0.00485	NaN	RHOH
Senescence Pathway	0	1	<1.3	>0.05	0.00772	NaN	Pdha2,SAA1
Inhibition of ARE-Mediated mRNA Degradation Pathway	0	1	<1.3	>0.05	0.00893	NaN	CNOT9
Xenobiotic Metabolism CAR Signaling Pathway	0	1	<1.3	>0.05	0.0191	NaN	CHST15,HSP90B1,SULT2B1
Calcium Signaling	0	1	<1.3	>0.05	0.0154	NaN	CALR,SLC8A1,TRPM8
Eicosanoid Signaling	0	1	<1.3	>0.05	0.0164	NaN	PTGES

## Sheet: MUT3 vs CTR3 UR
Upstream Regulator	Expr Fold Change	Molecule Type	Predicted Activation State	Activation z-score	Bias-corrected z-score	Flags	Bias Term	p-value of overlap	B-H corrected p-value	Mechanistic Network	Target Molecules in Dataset
REG3G	1.002	other						0.000443	0.47		IL33,TSLP
GW3965		chemical reagent		-0.064	-0.01		-0.021	0.00183	0.47		APOE,CYTH1,MYLIP,SLC2A4,THRSP,TRIB1,VEGFA
FST	-1.606	other		-0.6	-0.792		0.087	0.00247	0.47		Muc1,SAA1,SERPINA1,SLC2A4,THRSP
GW 4064		chemical toxicant		0.9	0.706		0.099	0.00266	0.47		APOE,SLC13A1,SLC51B,THRSP
ESRRG	-1.102	ligand-dependent nuclear receptor		1.214	0.954		0.131	0.00266	0.47		KCNE1B,KCNH2,KLK3,VEGFA
SP4	-1.274	transcription regulator						0.00424	0.47		GABRA4,KCNE1B
edratide		biologic drug						0.00424	0.47		EGR2,EGR3
miR-19b-3p (and other miRNAs w/seed GUGCAAA)		mature microRNA						0.00424	0.47		MYLIP,VEGFA
DIM-C-pPhOH-3-Cl		chemical reagent						0.00424	0.47		PHKG1,SLC2A4
DIM-C-pPhOH-3,5-Br2		chemical reagent						0.00628	0.47		PHKG1,SLC2A4
ADAM17	1.075	peptidase						0.0064	0.47		DUOXA2,LOR,SAA1,SELL,TSLP
Pkc(s)		group						0.00645	0.47		CYP2A6 (includes others),EGR2,HSP90B1,LOR,MAOB,MAP3K5,P4HB
RARB	-1.154	ligand-dependent nuclear receptor		0.736	0.603		0.052	0.00678	0.47		ADAM10,Defa3 (includes others),Gm5431,KLK3,RET,SAA1,SERPINA1
Insulin		group		-0.12	-0.347		0.067	0.00738	0.47		ADAM10,APOE,CDK8,EGR2,ERO1A,HSP90B1,LGALS12,MAOB,P4HB,SLC2A4,SLC38A3,THBS2,VEGFA,VGF
DIM-C-pPhOH-3-Cl-5-OCH3		chemical reagent						0.00867	0.47		PHKG1,SLC2A4
BSCL2	1.013	other						0.0112	0.47		IL33,LGALS12,SLC2A4,SUCNR1,THRSP
ERN1	1.104	kinase	Activated	2	1.838		0.081	0.0113	0.47		ERO1A,HDLBP,HSP90B1,P4HB,SEC22B,VEGFA
ELK4	1.02	transcription regulator						0.0114	0.47		EGR2,EGR3
PAPOLB	1.056	enzyme						0.0114	0.47		HSPA1L,Tnp1
CERS2	1.064	transcription regulator						0.0114	0.47		ABCC4,CERS4
PIWIL2	1.131	enzyme						0.0114	0.47		CABLES1,CDK8
LGALS3	1.223	other		-0.849	-0.933		0.043	0.0115	0.47		DDOST,LGALS12,PRKCSH,SAA1
INHBA	1.096	growth factor						0.0115	0.47		LHX1,PCSK5,PSMD9,VEGFA
LHX2	1.136	transcription regulator						0.0151	0.47		OMP,ROBO2,SIX3
SPIB	-1.022	transcription regulator		0.447	0.077		0.165	0.016	0.47		APOE,EGR2,KLK3,LILRB3,ZC3H13
Ap1		complex		-0.655	-0.964		0.158	0.0179	0.47		CHRD,HSP90B1,SLC8A1,TSLP,VEGFA
ciprofibrate		chemical drug		-1.709	-1.688		-0.008	0.0181	0.47		A1CF,DPP4,MBL2,PAH,PALMD,PEX11A,SERPINA1
ASXL1	-1.518	transcription regulator						0.0187	0.47		FAM162A,SLC2A4,VEGFA
MAP2K3	-1.103	kinase						0.0187	0.47		MAOB,SLC2A4,VEGFA
BCL11B	1.06	transcription regulator		1.091	0.938		0.078	0.0195	0.47		OPRM1,Pcp4l1,Vmn1r180 (includes others),Vmn2r32 (includes others)
ADAM12	-1.484	peptidase	Inhibited	-2.216	-2.114		-0.046	0.0199	0.47		DCN,DPT,GAS6,IL33,VWF
ADAM19	-1.335	peptidase						0.0211	0.47		EGR2
TLE4	-1.303	transcription regulator						0.0211	0.47		SIX3
CNMD	-1.171	other						0.0211	0.47		VEGFA
VPS45	-1.166	transporter						0.0211	0.47		SLC2A4
ASGR2	-1.15	transmembrane receptor						0.0211	0.47		THPO
SOS2	-1.112	other						0.0211	0.47		SELL
JPH2	-1.101	enzyme						0.0211	0.47		SLC8A1
SOS1	-1.013	other						0.0211	0.47		SELL
TNNC1	-1.012	other						0.0211	0.47		SLC8A1
KLK5	-1.007	peptidase						0.0211	0.47		TSLP
OPN4	1.017	G-protein coupled receptor						0.0211	0.47		VEGFA
PNLDC1	1.026	enzyme						0.0211	0.47		PIWIL1
EBF3	1.087	transcription regulator						0.0211	0.47		SLC2A4
GP1BA	1.099	transmembrane receptor						0.0211	0.47		THPO
ZNF407	1.113	transcription regulator						0.0211	0.47		SLC2A4
Cyp2g1	1.181	enzyme						0.0211	0.47		CYP2A6 (includes others)
CDCA7L	1.289	other						0.0211	0.47		MAOB
DNAJA4	1.378	other						0.0211	0.47		APOE
KCNAB2	1.415	ion channel						0.0211	0.47		KCNA4
pelargonic acid		chemical - endogenous mammalian						0.0211	0.47		TSLP
L-alpha-lysophosphatidylcholine, palmitoyl		chemical - endogenous mammalian						0.0211	0.47		VEGFA
diazinon		chemical toxicant						0.0211	0.47		SLC2A4
HSP		group						0.0211	0.47		KCNH2
alpha-adrenergic receptor		group						0.0211	0.47		SLC8A1
ristocetin		chemical toxicant						0.0211	0.47		VWF
neocuproine		chemical reagent						0.0211	0.47		VEGFA
2,3-pentanedione		chemical - endogenous non-mammalian						0.0211	0.47		VEGFA
styrofoam		chemical reagent						0.0211	0.47		VEGFA
terbinafine		chemical drug						0.0211	0.47		TSLP
butenafine		chemical drug						0.0211	0.47		TSLP
SU5614		chemical - kinase inhibitor						0.0211	0.47		VEGFA
silver nitrate		chemical drug						0.0211	0.47		SAA1
BIM5078		chemical reagent						0.0211	0.47		SULT2B1
actinomycin		chemical - endogenous non-mammalian						0.0211	0.47		SAA1
N-arachidonoyl-dopamine		chemical - endogenous mammalian						0.0211	0.47		PTGES
22-hydroxycholesterol		chemical - endogenous mammalian						0.0211	0.47		APOE
dithiothreitol		chemical reagent						0.0215	0.47		DFFB,HSP90B1
TP63	-2.685	transcription regulator		-0.378	-0.511		0.05	0.0223	0.47		ADH7,IRF5,KLK3,P4HB,SLIT2,ULK1,VEGFA,Zfp352
ACVR1	-1.298	kinase						0.0226	0.47		DCN,IL33,TSLP
ELL2	-1.55	transcription regulator	Activated	2	1.659		0.17	0.0237	0.47		FNDC3A,HDLBP,MAN1B1,TRIB1
platelet activating factor		chemical - endogenous mammalian						0.0247	0.47		EGR2,SELL,VEGFA
calphostin C		chemical - kinase inhibitor						0.0247	0.47		HSP90B1,P4HB,SLC2A4
NFE2L2	1.026	transcription regulator		1.935	1.522		0.113	0.0252	0.47		ABCC4,ADH7,DDX50,EPB41,ERP29,Gsta4,HSP90B1,KLK3,MAPK10,SAA1,SLC38A3,SLC3A1,THRSP,VEGFA
NRTN	1.191	growth factor						0.0254	0.47		RET,TRPM8
MAP2K1	1.064	kinase						0.0256	0.47		APOE,DPP4,MAOB,SERPINA1,VEGFA
isoprenaline		chemical drug						0.027	0.47		FAM135B,KBTBD8,SLC2A4
MYH9	1.263	enzyme						0.0296	0.47		LOR,VEGFA
B4GALNT1	1.484	enzyme						0.0296	0.47		C1QB,VEGFA
CaMKII		complex						0.0296	0.47		SLC2A4,SLC8A1
1-naphthylisothiocyanate		chemical toxicant						0.0296	0.47		SLC13A1,SLC51B
MTOR	1.077	kinase		0.104	0.003		0.036	0.0323	0.47		HSP90B1,ISLR2,LDHB,SEC22B,SELL,SERPINA1,SLC2A4,VEGFA
Zscan4c (includes others)	-1.055	other						0.0341	0.47		TBX3,Zfp352
BAHD1	-1.01	other						0.0341	0.47		TBX3,Zfp352
USP3	-1.008	peptidase						0.0341	0.47		TBX3,Zfp352
DPPA4	1.161	other						0.0341	0.47		TBX3,Zfp352
Foxp1	1.01	transcription regulator						0.0343	0.47		ACY1,CNTNAP3,EGR2
MAFK	1.1	transcription regulator						0.0388	0.47		ABCC4,S100a2
HSPA5	1.151	enzyme						0.0388	0.47		HSP90B1,P4HB
HR	1.37	transcription regulator						0.0388	0.47		KLK3,LOR
48s		complex						0.0388	0.47		CDK11A,VEGFA
SRF	1.058	transcription regulator		-1.387	-1.537		0.068	0.0406	0.47		EGR2,EGR3,MAPK10,MPL,Pcp4l1,PRG2,PRG3,SLC8A1,Vmn2r32 (includes others),ZMYM2
ATP9A	-1.411	transporter						0.0417	0.47		VEGFA
ST3GAL4	-1.369	enzyme						0.0417	0.47		THPO
RBM15	-1.175	other						0.0417	0.47		MPL
Col17a1	-1.092	other						0.0417	0.47		SERPINA1
LNPEP	-1.079	peptidase						0.0417	0.47		SLC2A4
VPS33B	-1.055	transporter						0.0417	0.47		VWF
UBR2	-1.039	enzyme						0.0417	0.47		PSMD9
CCR3	-1.006	G-protein coupled receptor						0.0417	0.47		PRG2
PDGFC	1.002	growth factor						0.0417	0.47		VEGFA
XRCC6	1.045	enzyme						0.0417	0.47		APOE
PIGQ	1.05	enzyme						0.0417	0.47		PIGH
MAP4	1.084	other						0.0417	0.47		VEGFA
MZF1	1.102	transcription regulator						0.0417	0.47		SELL
ADAM9	1.105	peptidase						0.0417	0.47		SLIT2
UCN3	1.116	other						0.0417	0.47		VEGFA
SALL1	1.122	transcription regulator						0.0417	0.47		VEGFA
UBE2W	1.131	enzyme						0.0417	0.47		LOR
HOXB7	1.15	transcription regulator						0.0417	0.47		VEGFA
TLE5	1.184	transcription regulator						0.0417	0.47		SIX3
FITM2	1.235	other						0.0417	0.47		SLC51B
XRCC5	1.241	enzyme						0.0417	0.47		APOE
orotic acid		chemical - endogenous mammalian						0.0417	0.47		SLC2A4
triamcinolone		chemical drug						0.0417	0.47		APOE
DUB		group						0.0417	0.47		MYLIP
Vegf Receptor		group						0.0417	0.47		MPL
Sphk		group						0.0417	0.47		IL33
Hat		complex						0.0417	0.47		SLC8A1
IPP-204106N		chemical drug						0.0417	0.47		CA9
1,1-bis(3'-indolyl)-1-(4-hydroxyphenyl)methane		chemical reagent						0.0417	0.47		SLC2A4
toluene diisocyanate		chemical toxicant						0.0417	0.47		VEGFA
thimerosal		chemical drug						0.0417	0.47		OPRM1
PD 173958		chemical - kinase inhibitor						0.0417	0.47		LOR
orlistat		chemical drug						0.0417	0.47		VEGFA
orantinib		chemical drug						0.0417	0.47		VEGFA
sinapinic acid		chemical - endogenous non-mammalian						0.0417	0.47		SLC2A4
chitosan oligosaccharide		chemical - endogenous mammalian						0.0417	0.47		NFKBIB
leucine-2-alanine enkephalin		chemical drug						0.0417	0.47		OPRM1
[D-Ala2,N-Me-Phe4,Gly5-ol]-Enkephalin		chemical reagent						0.0417	0.47		THBS2
buprenorphine		chemical drug						0.0417	0.47		OPRM1
glycoconjugate		chemical - other						0.0417	0.47		MGAT3
MED13	-1.128	transcription regulator						0.0425	0.47		CYP2A6 (includes others),SLC2A4,THRSP
POLR2A	1.119	enzyme						0.0437	0.47		EGR2,VEGFA
HDAC5	-1.025	transcription regulator						0.0485	0.47		EGR2,SLC2A4,SLC8A1
tunicamycin		chemical - endogenous non-mammalian		1.758	1.507		0.106	0.0488	0.47		ADAM10,CALR,ERO1A,HDLBP,HSP90B1,P4HB,SEC22B
AGPAT2	-1.208	enzyme						0.0489	0.47		PLD4,SLC2A4
HDAC9	1.097	transcription regulator						0.0489	0.47		SLC2A4,Zfp352
MECOM	1.259	transcription regulator						0.0489	0.47		DCN,NAPB
lithocholic acid		chemical - endogenous mammalian						0.0489	0.47		SLC22A7,SLC51B
miR-200b-3p (and other miRNAs w/seed AAUACUG)		mature microRNA						0.0489	0.47		BST1,GRB7
Ca2+		chemical - endogenous mammalian	Activated	2.182	1.91		0.125	0.0506	0.47		CALR,DNASE1L3,IL33,LOR,TSLP,VEGFA
ACOX1	-1.009	enzyme	Activated	2.433	2.51		-0.032	0.0822	0.5		DPP4,MBL2,PAH,PALMD,PEX11A,SERPINA1
ISL1	-1.174	transcription regulator		1.982	1.953		0.015	0.0916	0.5		LHX1,LILRB3,PRPH,RET
GATA6	1.074	transcription regulator	Activated	2	1.918		0.041	0.101	0.5		CALML4,DPP4,LDHB,PTGES
1,2-dithiol-3-thione		chemical reagent		1.901	1.576		0.123	0.103	0.5		DDX50,EPB41,ERP29,Gsta4,HSP90B1,SAA1,THRSP
ATF4	1.036	transcription regulator	Activated	2.219	1.889		0.149	0.147	0.524		CALR,ERO1A,HSP90B1,SLC38A3,VEGFA
POU4F1	1.122	transcription regulator		1.982	1.995		-0.006	0.181	0.541		LHX1,LILRB3,PRPH,RET
CNR1	-1.734	G-protein coupled receptor	Activated	2.236	2.058		0.08	0.181	0.541		APOE,CA9,SLC2A4,SLIT2,TDGF1
metformin		chemical drug		-1.941	-1.911		-0.016	0.207	0.542		PHKG1,SLC2A4,SLIT2,VWF
17-alpha-ethinylestradiol		chemical drug	Activated	2	1.886		0.057	0.28	0.587		APOE,C1QB,Gsta4,SLC38A3
curcumin		chemical drug	Inhibited	-2.219	-2.06		-0.072	0.281	0.589		APOE,HSP90B1,OPRM1,SLC2A4,TSLP
HNF1A	-1.123	transcription regulator	Activated	2.169	1.827		0.158	0.318	0.614		DPP4,PAH,PAMR1,RNF186,SERPINA1
DNMT3A	1.041	enzyme	Activated	2	2.103		-0.052	0.336	0.628		ERO1A,PLD4,SLC8A1,SLIT2
dexamethasone		chemical drug		-1.881	-2.025		0.036	1	1		ADAM10,DPAGT1,EGR2,EGR3,GAS6,HSP90B1,IL33,LGALS12,P4HA2,PAH,SCNN1G,SEC22B,SELL,SLC2A4,THBS2,THRSP,TSLP,TSPAN33,VEGFA
TNF	-1.158	cytokine	Activated	2.012	1.798		0.061	1	1		APOE,DCN,Gsta4,IL33,LGALS12,NFKBIB,PEX11A,PTGES,SAA1,SCNN1G,SLC2A4,THRSP,TSLP,VEGFA
